# Supplementary material for: Integrated opposite charge grafting induced ionic-junction fiber
Source: Nat Commun. 2023 Apr 24;14:2355. doi: 10.1038/s41467-023-37884-0 (PMC10126126; doi:10.1038/s41467-023-37884-0)
Supplement: Supplementary file 10 — Source Data [file 41467_2023_37884_MOESM10_ESM.xlsx]

## Sheet: Fig. 1d
Coating weight (mg m-1)	Length (m)	SD
55	1	1.25
65.5	2	2.5
56	3	0.625
65	4	3.75
62.5	5	1
60.5	6	3.125
55	7	4.125
65	8	1.875
66	9	2.875
63.5	10	2.75

## Sheet: Fig. 2c
3.0 V		2.0 V		1.0 V		0 V		-2.0 V		-1.0 V
Z' (kΩ)	-Z'' (kΩ)	Z' (kΩ)	-Z'' (kΩ)	Z' (kΩ)	-Z'' (kΩ)	Z' (kΩ)	-Z'' (kΩ)	Z' (kΩ)	-Z'' (kΩ)	Z' (kΩ)	-Z'' (kΩ)
18.13	5.962	16.66	7.876	18	6.262	15.38	8.661	14.86	8.418	18	6.093
18.58	5.752	17.09	6.882	18.6	6.083	15.73	7.718	15.6	7.971	18.79	5.26
18.96	5.571	18.07	6.475	18.84	5.823	16.26	7.717	15.98	7.866	19.4	4.533
19.41	5.065	18.57	6.268	19.22	5.469	16.73	7.148	16.85	7.429	19.68	4.171
19.7	4.694	19.24	5.51	19.52	5.089	17.22	6.866	17.3	6.854	19.88	3.941
19.96	4.305	19.51	5.176	19.81	4.766	17.47	6.419	17.36	6.443	20.39	3.505
20.17	3.998	20.13	4.447	20.04	4.532	17.58	6.227	17.36	6.248	20.76	3.122
20.36	3.717	20.55	3.961	20.2	4.256	17.71	6.099	17.77	5.996	20.93	2.716
20.52	3.499	20.65	3.422	20.34	3.94	18.14	5.839	18.28	5.626	21.13	2.307
20.79	3.32	20.67	3.313	20.53	3.693	18.71	5.304	18.7	5.302	21.32	2.059
21	3.108	21.11	3.045	20.7	3.54	18.98	4.845	19.1	4.934	21.39	1.923
21.14	2.813	21.31	2.89	20.91	3.334	19.16	4.47	19.34	4.573	21.39	1.82
21.24	2.533	21.62	2.498	21.07	3.089	19.35	4.148	19.58	4.362	21.39	1.738
21.34	2.337	21.62	2.19	21.19	2.847	19.6	3.772	19.92	4.191	21.44	1.68
21.45	2.148	21.76	2.173	21.28	2.602	19.9	3.481	20.04	4.035	21.5	1.602
21.53	1.903	21.8	2.11	21.23	2.336	20.15	3.544	20.16	3.987	21.83	1.324
21.59	1.712	22.01	1.622	21.22	2.141	20.28	3.532	20.35	3.799	22.08	1.161
21.69	1.57	22.23	1.443	21.27	1.997	20.39	3.352	20.37	3.485	22.02	0.9735
21.81	1.409	22.5	1.183	21.36	1.824	20.56	3.371	20.48	3.134	22.08	0.9761
21.86	1.219	22.55	1.161	21.47	1.662	20.67	3.125	20.49	2.751	22.38	1.066
21.95	1.11	22.61	0.941	21.47	1.516	20.72	2.904	20.53	2.548	22.35	1.158
22.05	1.055	22.62	0.802	21.44	1.463	20.8	2.896	20.61	2.474	22.26	0.9
22.08	1.03	22.78	1.007	21.52	1.364	20.95	2.705	20.62	2.362	22.24	0.6948
22.17	0.972	23.18	1.036	21.71	1.248	21.03	2.478	20.68	2.265	22.27	0.6976
22.28	0.864	23.55	1.172	21.86	1.182	21.12	2.057	20.89	2.012	22.52	0.6776
22.41	0.792	23.55	1.188	21.94	1.057	21.29	1.689	21.1	1.646	22.53	0.656
22.52	0.704	23.71	1.4	21.97	0.9181	21.44	1.452	21.27	1.408	22.6	0.5113
22.54	0.565	23.91	1.561	21.99	0.8134	21.56	1.307	21.43	1.268	22.64	0.381
22.56	0.483	24.41	1.938	21.99	0.6821	21.7	1.233	21.6	1.204	22.68	-0.1018
22.58	0.337	24.7	2.143	22.03	0.5958	21.84	1.228	21.71	1.187	22.72	-0.09419
22.67	0.294	25.39	2.56	22.06	0.5393	22	1.228	21.84	1.178	22.78	0.05415
22.74	0.386	25.79	2.742	22	0.4908	22.14	1.187	21.96	1.122	22.83	0.1484
22.83	0.459	26.66	2.869	22.07	0.486	22.25	1.121	22.02	1.061	22.89	0.2171
22.94	0.52	27.01	2.792	22.21	0.394	22.37	1.07	22.13	1.019	22.95	0.2779
23.03	0.589	27.53	2.803	22.25	0.2921	22.48	1.042	22.26	1.004	23	0.3349
23.1	0.709	27.78	2.878	22.21	0.3066	22.6	1.028	22.38	1	23.05	0.3877
23.21	0.783	28.32	3.009	22.17	0.3102	22.75	0.8093	22.49	0.7586	23.1	0.4368
23.36	0.847	28.6	3.05	22.14	0.2735	22.89	0.4856	22.61	0.4096	23.16	0.4808
23.55	0.943	29.12	3.108	22.15	0.2485	23.01	0.3562	22.72	0.255	23.23	0.5223
23.75	1.078	29.4	3.126	22.2	0.2371	23.12	0.3774	22.82	0.2599	23.31	0.4977
23.97	1.242	29.9	3.117	22.24	0.2416	23.23	0.501	22.92	0.375	23.38	0.3887
24.21	1.416	30.15	3.097	22.25	0.2523	23.34	0.6317	23.03	0.5012	23.47	0.4423
24.47	1.598	30.65	3.042	22.25	0.2696	23.46	0.7463	23.14	0.6116	23.56	0.546
24.78	1.781	30.91	3.007	22.27	0.2873	23.59	0.8345	23.25	0.6963	23.63	0.6256
25.13	1.957	31.41	2.916	22.28	0.3061	23.72	0.9107	23.36	0.7635	23.69	0.6977
25.5	2.127	31.64	2.868	22.3	0.328	23.84	0.9769	23.48	0.8201	23.79	0.7712
25.9	2.283	32.1	2.747	22.32	0.3482	23.97	1.04	23.59	0.8739	23.9	0.8559
26.34	2.411	32.32	2.691	22.37	0.35	24.11	1.102	23.71	0.9306	24.01	0.9393
26.81	2.435	33.18	2.52	22.45	0.289	24.29	1.081	23.85	0.9077	24.11	1.03
27.3	2.413	33.86	2.488	22.54	0.2182	24.51	1.026	24.01	0.844	24.23	1.129
27.81	2.44	34.09	2.361	22.6	0.2113	24.71	1.041	24.16	0.85	24.44	1.243
28.14	2.495	34.1	2.294	22.64	0.2537	24.9	1.114	24.32	0.9081	24.56	1.428
28.3	2.552	34.18	2.155	22.68	0.3266	25.08	1.222	24.47	1.002	24.72	1.592
28.33	2.571	34.32	2.091	22.71	0.4028	25.25	1.329	24.61	1.104	24.92	1.776
28.85	2.546	34.63	1.98	22.76	0.4729	25.41	1.426	24.74	1.196	25.14	1.979
29.35	2.487	34.77	1.926	22.82	0.5367	25.58	1.517	24.88	1.281	25.39	2.204
29.44	2.4	35.03	1.842	22.91	0.6014	25.76	1.611	25.03	1.369	25.7	2.455
29.84	2.286	35.12	1.809	23.02	0.6699	25.96	1.712	25.2	1.46	26.07	2.743
30.31	2.149	35.35	1.732	23.12	0.7411	26.17	1.822	25.32	1.561	26.61	3.064
30.75	1.985	35.51	1.669	23.22	0.8045	26.37	1.905	25.37	1.637	27.05	3.412
31.18	1.745	35.92	1.621	23.87	0.9006	26.56	1.973	25.44	1.686	27.48	3.839
31.36	1.502	36.07	1.594	24.58	1.019	26.74	2.073	25.55	1.773	28.06	4.322
31.58	1.337	36.27	1.63	24.71	1.123	26.97	2.21	25.56	1.918	28.73	4.772
31.59	1.282	36.4	1.622	24.64	1.228	27.23	2.382	25.89	2.105	29.31	5.263
31.62	1.312	36.77	1.412	24.52	1.342	27.53	2.587	26.18	2.308	29.97	5.97
31.81	1.286	36.82	1.238	24.55	1.475	27.85	2.813	26.29	2.522	30.73	6.785
31.81	1.206	36.92	1.435	24.72	1.633	28.2	3.052	26.62	2.757	31.56	7.674
31.94	1.135	37	1.548	25.03	1.812	28.59	3.313	26.94	3.012	32.44	8.653
32.26	1.07	37.13	1.7	25.45	2	29.07	3.59	27.25	3.285	33.38	9.752
32.79	1.011	37.14	1.74	25.96	2.208	29.63	3.899	27.25	3.59	34.43	10.97
32.83	0.996	37.22	1.828	26.51	2.446	30.18	4.258	27.5	3.947	35.61	12.37
33.25	1.003	37.32	1.876	27.05	2.714	30.72	4.649	27.66	4.296	36.97	13.98
33.55	0.971	37.81	2.017	28.76	3.114	31.36	5.035	28.12	4.459	38.27	15.83
33.59	0.906	37.9	2.073	30.62	3.599	32.05	5.486	28.61	4.656	39.72	17.83
33.67	0.854	38.34	2.336	31.28	4.033	32.74	6.067	28.95	5.144
33.76	0.893	38.7	2.476	31.64	4.518	33.49	6.756	29.05	5.836
33.78	1.1	39.01	2.738	31.98	5.072	34.28	7.548	30.77	6.626
33.91	1.239	39.18	2.865	32.78	5.815	35.13	8.423	32.05	7.434
33.92	1.289	40.02	3.196	34.04	6.722	36.05	9.373	32.96	8.215
34	1.479	40.02	3.369	35.72	7.808	37.04	10.41	33.68	8.976
34.09	1.579	40.57	3.558	37.62	9.413	38.14	11.53	34.4	9.766
34.2	1.551			40.38	11.78	39.34	12.76	35.13	10.58
34.41	1.676			43.63	14.35	40.67	14.13	35.93	11.4
34.73	1.971			46.87	17.6	42.11	15.64	36.8	12.23
35.59	2.418			50.48	22.08	43.65	17.29	37.75	13.08

## Sheet: Fig. 2d
3.0 V		2.0 V		1.0 V		0 V		-2.0 V		-1.0 V
Frequency (Hz)	Phase angle (°)	Frequency (Hz)	Phase angle (°)	Frequency (Hz)	Phase angle (°)	Frequency (Hz)	Phase angle (°)	Frequency (Hz)	Phase angle (°)	Frequency (Hz)	Phase angle (°)
99950	20.4758	99950	19.7239	99950	18.2204	99950	21.0879	99950	19.2664	99950	18.1459
90870	19.2342	90870	18.5511	90870	17.1507	90870	19.9511	90870	18.1132	90870	17.0488
82520	18.0425	82520	17.4256	82520	16.1222	82520	18.8534	82520	17.0019	82520	15.9956
75000	16.9005	75000	16.3473	75000	15.1349	75000	17.7946	75000	15.9326	75000	14.9864
68120	15.8084	68120	15.3163	68120	14.1889	68120	16.7747	68120	14.9053	68120	14.0212
61910	14.7661	61910	14.3325	61910	13.284	61910	15.7939	61910	13.9199	61910	13.1001
56250	13.7736	56250	13.3959	56250	12.4204	56250	14.852	56250	12.9765	56250	12.2229
51070	12.831	51070	12.5065	51070	11.598	51070	13.949	51070	12.075	51070	11.3897
46440	11.9381	46440	11.6644	46440	10.8168	46440	13.0851	46440	11.2155	46440	10.6006
42190	11.0951	42190	10.8695	42190	10.0769	42190	12.2601	42190	10.398	42190	9.85541
38330	10.3018	38330	10.1218	38330	9.37813	38330	11.474	38330	9.62238	38330	9.15425
34810	9.55843	34810	9.42131	34810	8.72061	34810	10.727	34810	8.88875	34810	8.4971
31640	8.86483	31640	8.76808	31640	8.10431	31640	10.0189	31640	8.19708	31640	7.88394
28710	8.23656	28710	8.21519	28710	7.56891	28710	9.34881	28710	7.56075	28710	7.40004
26120	7.67768	26120	7.73185	26120	7.10468	26120	8.76821	26120	6.98064	26120	6.95389
23730	7.20643	23730	7.2896	23730	6.67204	23730	8.25948	23730	6.46075	23730	6.51766
21530	6.7475	21530	6.85554	21530	6.24663	21530	7.73648	21530	5.97227	21530	6.10468
19580	6.33225	19580	6.41345	19580	5.82373	19580	7.18812	19580	5.49909	19580	5.68012
17770	5.93192	17770	5.98071	17770	5.42097	17770	6.6513	17770	5.04491	17770	5.27969
16160	5.53747	16160	5.58211	16160	5.04008	16160	6.16843	16160	4.61892	16160	4.91084
14700	5.15697	14700	5.23355	14700	4.67186	14700	5.72272	14700	4.21671	14700	4.56504
13330	4.81098	13330	4.9451	13330	4.32508	13330	5.28643	13330	3.83971	13330	4.25159
12110	4.50385	12110	4.6799	12110	4.01202	12110	4.87113	12110	3.49285	12110	3.95888
10990	4.23349	10990	4.42614	10990	3.72692	10990	4.45998	10990	3.17758	10990	3.70524
10010	3.99366	10010	4.17961	10010	3.4873	10010	4.07816	10010	2.88462	10010	3.51527
8252	3.78597	8252	3.96547	8252	3.27386	8252	3.74767	8252	2.61797	9087	3.3599
6812	3.62	6812	3.78046	6812	3.06439	6812	3.43716	6812	2.3732	8252	3.23142
5625	3.48443	5625	3.60742	5625	2.83843	5625	3.13675	5625	2.13981	7500	3.10443
4643	3.37349	4643	3.45853	4643	2.60843	4643	2.86497	4643	1.91326	6812	2.97428
3833	3.29169	3833	3.344	3833	2.37845	3833	2.60557	3833	1.69737	6191	2.8498
3164	3.24421	3164	3.27712	3164	2.16365	3164	2.35791	3164	1.50454	5625	2.73654
2612	3.2371	2612	3.26717	2612	1.95627	2612	2.1148	2612	1.32688	5107	2.6273
2153	3.25556	2153	3.31946	2153	1.75457	2153	1.87687	2153	1.16284	4643	2.53119
1777	3.31961	1777	3.42315	1777	1.56765	1777	1.66493	1777	1.01722	4219	2.4618
1470	3.42638	1470	3.57766	1470	1.40848	1470	1.50118	1470	0.89644	3833	2.40365
1211	3.58659	1211	3.78537	1211	1.28698	1211	1.37816	1211	0.80879	3481	2.34591
1001	3.81289	1001	4.06889	1001	1.20535	1001	1.31451	1001	0.75001	3164	2.3016
825.2	4.08628	825.2	4.41105	825.2	1.17281	825.2	1.27994	825.2	0.72035	2871	2.27656
683.6	4.39246	683.6	4.79374	683.6	1.15225	683.6	1.24327	683.6	0.71009	2612	2.24812
561.5	4.70717	561.5	5.21227	561.5	1.13729	561.5	1.20586	561.5	0.69693	2373	2.18676
463.9	5.01774	463.9	5.64881	463.9	1.13273	463.9	1.16298	463.9	0.67952	2153	2.07005
380.9	5.31824	380.9	6.10145	380.9	1.1377	380.9	1.13306	380.9	0.65795	1958	1.90135
317.4	5.59264	317.4	6.58452	317.4	1.14325	317.4	1.1315	317.4	0.63867	1777	1.70989
258.8	5.84158	258.8	7.10259	258.8	1.16626	258.8	1.14908	258.8	0.62243	1616	1.50514
214.8	6.07807	214.8	7.63138	214.8	1.20128	214.8	1.19312	214.8	0.62145	1470	1.30367
175.8	6.28918	175.8	8.14669	175.8	1.26904	175.8	1.25834	175.8	0.63774	1333	1.11476
146.5	6.47256	146.5	8.62657	146.5	1.36104	146.5	1.35107	146.5	0.65834	1211	0.93797
122.1	6.61952	122.1	9.07571	122.1	1.47814	122.1	1.46508	122.1	0.67929	1099	0.79946
97.66	6.72962	97.66	9.50178	97.66	1.62572	97.66	1.61304	97.66	0.71287	1001	0.68431
82.54	6.79631	82.54	9.89183	82.54	1.76265	82.54	1.75872	82.54	0.76122	908.2	0.56025
68.13	6.80686	68.13	10.2221	68.13	1.86359	68.13	1.86479	68.13	0.81876	825.2	0.45221
56.23	6.74705	56.23	10.4892	56.23	1.94048	56.23	1.94558	56.23	0.87936	752	0.34568
46.42	6.62269	46.42	10.6836	46.42	2.00904	46.42	2.01664	46.42	0.95071	683.6	0.25948
38.31	6.45474	38.31	10.8115	38.31	2.07967	38.31	2.09285	38.31	1.03501	620.1	0.20245
31.62	6.25057	31.62	10.8799	31.62	2.16499	31.62	2.18157	31.62	1.14124	561.5	0.17127
26.1	6.01847	26.1	10.9024	26.1	2.2703	26.1	2.28504	26.1	1.26085	512.7	0.17457
21.54	5.76284	21.54	10.8771	21.54	2.39362	21.54	2.41005	21.54	1.40164	463.9	0.20883
17.78	5.50591	17.78	10.8084	17.78	2.53277	17.78	2.55565	17.78	1.56593	419.9	0.27032
14.68	5.23451	14.68	10.6976	14.68	2.69007	14.68	2.72035	14.68	1.75057	380.9	0.35009
12.12	4.96754	12.12	10.557	12.12	2.86255	12.12	2.90916	12.12	1.95894	346.7	0.4508
10	4.70249	10	10.4027	10	3.05888	10	3.12145	10	2.19364	317.4	0.60155
8.254	4.42958	8.254	10.2206	8.254	3.27271	8.254	3.34831	8.254	2.43461	288.1	0.76377
6.813	4.17246	6.813	10.0027	6.813	3.47764	6.813	3.58926	6.813	2.67501	258.8	0.88398
5.623	3.93757	5.623	9.75838	5.623	3.68489	5.623	3.84487	5.623	2.91132	239.3	0.96323
4.642	3.71907	4.642	9.49034	4.642	3.89246	4.642	4.1241	4.642	3.15529	214.8	1.01125
3.831	3.5327	3.831	9.21608	3.831	4.11424	3.831	4.42736	3.831	3.41704	195.3	1.04705
3.162	3.39154	3.162	8.94597	3.162	4.35094	3.162	4.76835	3.162	3.70272	175.8	1.07519
2.61	3.27212	2.61	8.69529	2.61	4.60941	2.61	5.14497	2.61	4.01913	161.1	1.08819
2.154	3.19146	2.154	8.46957	2.154	4.89047	2.154	5.56108	2.154	4.35399	146.5	1.10769
1.778	3.14899	1.778	8.28153	1.778	5.20089	1.778	6.01921	1.778	4.69691	131.8	1.124
1.468	3.13865	1.468	8.11461	1.468	5.53629	1.468	6.52539	1.468	5.09192	122.1	1.13963
1.212	3.13896	1.212	7.99295	1.212	5.91007	1.212	7.07722	1.212	5.53813	112.3	1.1498
1	3.14879	1	7.91615	1	6.3121	1	7.676	1	6.02535	97.66	1.1617
0.8254	3.18162	0.8254	7.85431	0.8254	6.81279	0.8254	8.27292	0.8254	6.83425	90.85	1.17766
0.6813	3.23565	0.6813	7.81614	0.6813	7.35347	0.6813	8.90215	0.6813	7.73386	82.54	1.2
0.5623	3.31089	0.5623	7.80167	0.5623	7.93416	0.5623	9.56369	0.5623	8.7242	74.99	1.22373
0.4642	3.40732	0.4642	7.81088	0.4642	8.55484	0.4642	10.2575	0.4642	9.80524	68.13	1.25586
0.3831	3.52495	0.3831	7.84377	0.3831	9.21551	0.3831	10.9837	0.3831	10.977	61.9	1.29853
0.3162	3.66378	0.3162	7.90036	0.3162	9.91618	0.3162	11.7422	0.3162	12.2395	56.23	1.34655
0.261	3.82381	0.261	7.98062	0.261	10.6569	0.261	12.5329	0.261	13.5927	51.09	1.40674
0.2154	4.00505	0.2154	8.08458	0.2154	11.4375	0.2154	13.356	0.2154	15.0366	46.42	1.47374
0.1778	4.20748	0.1778	8.21222	0.1778	12.2582	0.1778	14.2114	0.1778	16.5712	42.17	1.55416
0.1468	4.43111	0.1468	8.36355	0.1468	13.1188	0.1468	15.0991	0.1468	18.1966	38.31	1.64487
0.1212	4.67595	0.1212	8.53856	0.1212	14.0195	0.1212	16.0191	0.1212	19.9127	34.81	1.75229
0.1	4.94198	0.1	8.73726	0.1	14.9601	0.1	16.9714	0.1	21.7194	31.62	1.87556
										28.73	1.9943
										26.1	2.09735
										23.71	2.19469
										21.54	2.291
										19.57	2.38589
										17.78	2.48122
										16.16	2.57372
										14.68	2.67927
										13.34	2.78692
										12.12	2.89755
										11.01	3.01894
										10	3.14649
										9.085	3.28742
										8.254	3.43654
										7.499	3.59071
										6.813	3.75838
										6.19	3.94522
										5.623	4.13961
										5.109	4.34887
										4.642	4.56771
										4.217	4.7927
										3.831	5.03181
										3.481	5.29244
										3.162	5.56701
										2.873	5.85712
										2.61	6.14931
										2.371	6.45129
										2.154	6.76037
										1.957	7.07312
										1.778	7.39733
										1.616	7.73024
										1.468	8.08761
										1.334	8.46025
										1.212	8.85507
										1.101	9.27333
										1	9.71063
										0.9085	10.1689
										0.8254	10.6491
										0.7499	11.1512
										0.6813	11.684
										0.619	12.2433
										0.5623	12.8215
										0.5109	13.4244
										0.4642	14.0471
										0.4217	14.6959
										0.3831	15.3782
										0.3481	16.0838
										0.3162	16.8087
										0.2873	17.5488
										0.261	18.31
										0.2371	19.0922
										0.2154	19.8955
										0.1957	20.7199
										0.1778	21.5653
										0.1616	22.4317
										0.1468	23.3192
										0.1334	24.2278
										0.1212	25.1574
										0.1101	26.108
										0.1	27.0798

## Sheet: Fig. 2e
+ 3 V		- 3 V
Time (s)	|J| (μA/cm2)	Time (s)	|J| (μA/cm2)
0	0	0	0
0	0	0	0
0	0	0	0
0	0	0	0
0	0	0	0
0	0	0	0
0.5	3.51569	0.5	20.4631
1	10.1705	1	16.5498
1.5	9.82265	1.5	14.0508
2	9.57697	2	11.8765
2.5	9.69659	2.5	10.4117
3	9.12888	3	9.34619
3.5	8.60073	3.5	8.59077
4	8.23728	4	7.95497
4.5	7.84531	4.5	7.40842
5	7.54535	5	6.94008
5.5	7.23711	5.5	6.53707
6	6.9712	6	6.1819
6.5	6.70344	6.5	5.92243
7	6.41453	7	5.62523
7.5	6.20658	7.5	5.39796
8	5.99771	8	5.16701
8.5	5.81093	8.5	4.98299
9	5.71248	9	4.81369
9.5	5.57538	9.5	4.67567
10	5.44288	10	4.55329
10.5	5.33155	10.5	4.36743
11	5.2469	11	4.21745
11.5	5.15304	11.5	4.10335
12	5.06931	12	3.99294
12.5	4.96902	12.5	3.88345
13	4.87885	13	3.808
13.5	4.831	13.5	3.68838
14	4.76659	14	3.59177
14.5	4.73163	14.5	3.46387
15	4.6939	15	3.34334
15.5	4.67918	15.5	3.29549
16	4.6479	16	3.19796
16.5	4.63134	16.5	3.12619
17	4.6295	17	3.01209
17.5	4.64514	17.5	2.96977
18	4.6387	18	2.87868
18.5	4.6387	18.5	2.78666
19	4.62397	19	2.74526
19.5	4.62674	19.5	2.66521
20	4.62489	20	2.62012
20.5	4.6341	20.5	2.55203
21	4.64054	21	2.50419
21.5	4.64054	21.5	2.46646
22	4.6571	22	2.38641
22.5	4.63502	22.5	2.36433
23	4.57521	23	2.27416
23.5	4.59821	23.5	2.21711
24	4.58901	24	2.19135
24.5	4.55497	24.5	2.13522
25	4.53656	25	2.07817
25.5	4.5338	25.5	2.04873
26	4.53012	26	2.00732
26.5	4.49792	26.5	1.96408
27	4.46387	27	1.93555
27.5	4.47676	27.5	1.91531
28	4.47768	28	1.84814
28.5	4.45375	28.5	1.81042
29	4.45835	29	1.7911
29.5	4.42707	29.5	1.75429
30	4.41419	30	1.70092
30.5	4.40223	30.5	1.69448
31	4.38934	31	1.65124
31.5	4.39118	31.5	1.62915
32	4.38934	32	1.61443
32.5	4.37738	32.5	1.58499
33	4.36634	33	1.55969
33.5	4.34058	33.5	1.53687
34	4.33322	34	1.51359
34.5	4.29825	34.5	1.49666
35	4.33874	35	1.47347
35.5	4.32218	35.5	1.45047
36	4.31205	36	1.42774
36.5	4.31481	36.5	1.40465
37	4.28445	37	1.39158
37.5	4.28813	37.5	1.38597
38	4.28905	38	1.3614
38.5	4.28169	38.5	1.35294
39	4.28445	39	1.33371
39.5	4.26697	39.5	1.31622
40	4.24397	40	1.30656
40.5	4.2228	40.5	1.29184
41	4.20164	41	1.28163
41.5	4.20532	41.5	1.25549
42	4.16484	42	1.25439
42.5	4.15931	42.5	1.24031
43	4.14551	43	1.22219
43.5	4.10043	43.5	1.21464
44	4.11147	44	1.2013
44.5	4.09215	44.5	1.18879
45	4.06546	45	1.17959
45.5	4.04062	45.5	1.16716
46	4.04246	46	1.15649
46.5	4.02406	46.5	1.14066
47	4.01946	47	1.13211
47.5	3.99185	47.5	1.131
48	3.99185	48	1.10294
48.5	4.00841	48.5	1.0838
49	3.96793	49	1.09806
49.5	3.93389	49.5	1.07359
50	3.95229	50	1.06025
50.5	3.95413	50.5	1.04911
51	3.94769	51	1.03384
51.5	3.93481	51.5	1.02105
52	3.94493	52	1.01019
52.5	3.92468	52.5	1.00403
53	3.9118	53	0.98231
53.5	3.88604	53.5	0.97247
54	3.93481	54	0.95949
54.5	3.91456	54.5	0.94891
55	3.90812	55	0.94357
55.5	3.91088	55.5	0.93207
56	3.86488	56	0.91634
56.5	3.88236	56.5	0.90364
57	3.8842	57	0.88524
57.5	3.88236	57.5	0.88515
58	3.8612	58	0.87024
58.5	3.85567	58.5	0.85386
59	3.86764	59	0.83141
59.5	3.85476	59.5	0.82414
60	3.85015	60	0.81421
60.5	3.83727	60.5	0.8108
61	3.83267	61	0.80086
61.5	3.83911	61.5	0.79525
62	3.82347	62	0.78623
62.5	3.82991	62.5	0.77427
63	3.81703	63	0.77004
63.5	3.82439	63.5	0.76406
64	3.83819	64	0.75127
64.5	3.82163	64.5	0.74271
65	3.81519	65	0.74299
65.5	3.80415	65.5	0.72937
66	3.81151	66	0.72247
66.5	3.80875	66.5	0.71299
67	3.80967	67	0.70839
67.5	3.80507	67.5	0.69864
68	3.81059	68	0.69082
68.5	3.78391	68.5	0.68088
69	3.79403	69	0.6795
69.5	3.79955	69.5	0.66726
70	3.79311	70	0.65981
70.5	3.78391	70.5	0.65705
71	3.77286	71	0.65015
71.5	3.77654	71.5	0.64739
72	3.76182	72	0.63938
72.5	3.77746	72.5	0.63175
73	3.77286	73	0.6288
73.5	3.75906	73.5	0.62144
74	3.7747	74	0.61528
74.5	3.76182	74.5	0.60819
75	3.77654	75	0.6092
75.5	3.75538	75.5	0.59559
76	3.72134	76	0.58473
76.5	3.75354	76.5	0.58243
77	3.75354	77	0.58188
77.5	3.7655	77.5	0.57709
78	3.77286	78	0.57249
78.5	3.76918	78.5	0.57102
79	3.76642	79	0.56393
79.5	3.7517	79.5	0.56274
80	3.74158	80	0.55528
80.5	3.77102	80.5	0.56265
81	3.7701	81	0.55482
81.5	3.75906	81.5	0.55022
82	3.75262	82	0.55289
82.5	3.77654	82.5	0.54664
83	3.77378	83	0.56025
83.5	3.77286	83.5	0.55409
84	3.76642	84	0.56449
84.5	3.75722	84.5	0.55492
85	3.75446	85	0.55841
85.5	3.74986	85.5	0.56338
86	3.74894	86	0.55556
86.5	3.74618	86.5	0.55786
87	3.75262	87	0.56274
87.5	3.75078	87.5	0.55869
88	3.74526	88	0.55409
88.5	3.74894	88.5	0.55896
89	3.76918	89	0.56872
89.5	3.78023	89.5	0.55151
90	3.74434	90	0.54848
90.5	3.76826	90.5	0.55059
91	3.74342	91	0.54516
91.5	3.7655	91.5	0.55703
92	3.78575	92	0.54185
92.5	3.7379	92.5	0.53605
93	3.75814	93	0.52713
93.5	3.77102	93.5	0.52023
94	3.77286	94	0.52271
94.5	3.79219	94.5	0.50413
95	3.76366	95	0.50551
95.5	3.78207	95.5	0.51047
96	3.77562	96	0.49492
96.5	3.79771	96.5	0.49262
97	3.79955	97	0.47873
97.5	3.79955	97.5	0.46944
98	3.81611	98	0.4652
98.5	3.80139	98.5	0.45242
99	3.80415	99	0.44607
99.5	3.80875	99.5	0.42895
100	3.80691	100	0.41736
100.5	3.83359	100.5	0.42334
101	3.81703	101	0.41193
101.5	3.84647	101.5	0.40264
102	3.81335	102	0.40098
102.5	3.80231	102.5	0.39298
103	3.82347	103	0.39196
103.5	3.84279	103.5	0.38267
104	3.84923	104	0.3743
104.5	3.84555	104.5	0.37761
105	3.84003	105	0.37411
105.5	3.85107	105.5	0.36694
106	3.85752	106	0.36188
106.5	3.85015	106.5	0.35976
107	3.84739	107	0.35001
107.5	3.8612	107.5	0.35433
108	3.86488	108	0.35378
108.5	3.8658	108.5	0.35589
109	3.83911	109	0.35037
109.5	3.84555	109.5	0.35562
110	3.84095	110	0.34577
110.5	3.83359	110.5	0.35654
111	3.85476	111	0.35047
111.5	3.85476	111.5	0.34715
112	3.84831	112	0.34715
112.5	3.85107	112.5	0.34679
113	3.83175	113	0.3443
113.5	3.86488	113.5	0.35332
114	3.88512	114	0.3512
114.5	3.87868	114.5	0.34807
115	3.87776	115	0.35405
115.5	3.8658	115.5	0.35359
116	3.875	116	0.35332
116.5	3.87776	116.5	0.34614
117	3.88236	117	0.36326
117.5	3.88972	117.5	0.36629
118	3.8704	118	0.3812
118.5	3.87316	118.5	0.35994
119	3.89524	119	0.35525
119.5	3.86672	119.5	0.35516
120	3.85752	120	0.35129
120.5	3.83359	120.5	0.34936
121	3.86396	121	0.34715
121.5	3.85936	121.5	0.35019
122	3.85015	122	0.34936
122.5	3.85291	122.5	0.34403
123	3.83635	123	0.34918
123.5	3.81703	123.5	0.34136
124	3.81703	124	0.33832
124.5	3.81059	124.5	0.34412
125	3.81611	125	0.33712
125.5	3.81243	125.5	0.33409
126	3.79035	126	0.32857
126.5	3.79035	126.5	0.327
127	3.78391	127	0.32838
127.5	3.7747	127.5	0.32075
128	3.81611	128	0.31799
128.5	3.79127	128.5	0.31633
129	3.78759	129	0.31504
129.5	3.78115	129.5	0.31596
130	3.7701	130	0.31596
130.5	3.76366	130.5	0.31633
131	3.76274	131	0.31532
131.5	3.75446	131.5	0.30418
132	3.76182	132	0.28302
132.5	3.76274	132.5	0.28449
133	3.77102	133	0.28155
133.5	3.74066	133.5	0.27897
134	3.7333	134	0.27216
134.5	3.73606	134.5	0.2672
135	3.7333	135	0.26103
135.5	3.74066	135.5	0.24677
136	3.74802	136	0.2476
136.5	3.72962	136.5	0.24226
137	3.76182	137	0.24097
137.5	3.72042	137.5	0.24143
138	3.74066	138	0.22837
138.5	3.7425	138.5	0.22487
139	3.74894	139	0.22321
139.5	3.7471	139.5	0.21226
140	3.75354	140	0.21732
140.5	3.74894	140.5	0.20426
141	3.76458	141	0.21052
141.5	3.76458	141.5	0.21125
142	3.77654	142	0.21144
142.5	3.76182	142.5	0.21466
143	3.77102	143	0.20996
143.5	3.76734	143.5	0.21006
144	3.79495	144	0.21456
144.5	3.78207	144.5	0.21033
145	3.7701	145	0.20978
145.5	3.78759	145.5	0.21806
146	3.77746	146	0.21797
146.5	3.78391	146.5	0.2153
147	3.75998	147	0.21144
147.5	3.78207	147.5	0.20794
148	3.80967	148	0.22662
148.5	3.78483	148.5	0.23821
149	3.80967	149	0.22809
149.5	3.79127	149.5	0.23214
150	3.77746	150	0.23195
150.5	3.77562	150.5	0.24106
151	3.78943	151	0.23932
151.5	3.78207	151.5	0.24879
152	3.78943	152	0.2441
152.5	3.77839	152.5	0.25293
153	3.77378	153	0.2498
153.5	3.78943	153.5	0.25284
154	3.79679	154	0.24263
154.5	3.79035	154.5	0.24217
155	3.78943	155	0.25707
155.5	3.79863	155.5	0.243
156	3.76918	156	0.25146
156.5	3.79403	156.5	0.25008
157	3.79955	157	0.24907
157.5	3.79863	157.5	0.24695
158	3.79955	158	0.2498
158.5	3.79403	158.5	0.25146
159	3.78943	159	0.24953
159.5	3.80967	159.5	0.24254
160	3.77286	160	0.23692
160.5	3.78391	160.5	0.24024
161	3.78391	161	0.23343
161.5	3.78023	161.5	0.22993
162	3.78023	162	0.22947
162.5	3.77746	162.5	0.23315
163	3.76182	163	0.22855
163.5	3.76366	163.5	0.22662
164	3.78299	164	0.22597
164.5	3.75262	164.5	0.22331
165	3.74526	165	0.22689
165.5	3.74434	165.5	0.21898
166	3.76182	166	0.21806
166.5	3.73882	166.5	0.2188
167	3.72318	167	0.21024
167.5	3.74618	167.5	0.20518
168	3.72686	168	0.20739
168.5	3.74434	168.5	0.20509
169	3.72318	169	0.19975
169.5	3.7287	169.5	0.20279
170	3.72318	170	0.1992
170.5	3.70846	170.5	0.19607
171	3.7057	171	0.20085
171.5	3.69649	171.5	0.20058
172	3.69373	172	0.20251
172.5	3.70662	172.5	0.20076
173	3.70202	173	0.20113
173.5	3.68637	173.5	0.19644
174	3.68637	174	0.19248
174.5	3.69097	174.5	0.19313
175	3.68821	175	0.1957
175.5	3.65049	175.5	0.19193
176	3.67901	176	0.19018
176.5	3.67717	176.5	0.19239
177	3.67441	177	0.1876
177.5	3.65693	177.5	0.19533
178	3.67901	178	0.19736
178.5	3.68361	178.5	0.18862
179	3.68545	179	0.18862
179.5	3.68729	179.5	0.19027
180	3.69373	180	0.17647
180.5	3.67901	180.5	0.17675
181	3.73146	181	0.16617
181.5	3.69926	181.5	0.16745
182	3.69097	182	0.1635
182.5	3.66889	182.5	0.16571
183	3.69741	183	0.15052
183.5	3.69465	183.5	0.14574
184	3.71214	184	0.14767
184.5	3.71214	184.5	0.13415
185	3.73514	185	0.13185
185.5	3.7149	185.5	0.10249
186	3.73606	186	0.11114
186.5	3.72042	186.5	0.11151
187	3.72502	187	0.10535
187.5	3.73146	187.5	0.09357
188	3.71306	188	0.09688
188.5	3.7241	188.5	0.09449
189	3.70202	189	0.08639
189.5	3.71214	189.5	0.08326
190	3.72502	190	0.08069
190.5	3.73514	190.5	0.07774
191	3.75078	191	0.07489
191.5	3.7333	191.5	0.07747
192	3.72778	192	0.06735
192.5	3.74066	192.5	0.06514
193	3.7195	193	0.07084
193.5	3.70017	193.5	0.0667
194	3.72502	194	0.07323
194.5	3.72778	194.5	0.06781
195	3.73514	195	0.07443
195.5	3.74434	195.5	0.07305
196	3.75446	196	0.0771
196.5	3.75446	196.5	0.07894
197	3.72042	197	0.07553
197.5	3.7011	197.5	0.07949
198	3.72502	198	0.07673
198.5	3.72226	198.5	0.08658
199	3.72226	199	0.09072
199.5	3.7057	199.5	0.09173
200	3.69281	200	0.09191

## Sheet: Fig. 2f
Time (s)	J (μA/cm2)		Time (s)	Voltage (V)
0.5	16.8191		0.5	3.00028
1	16.4175		1	3.00005
1.5	16.1095		1.5	2.99982
2	15.8225		2	3.00005
2.5	15.4422		2.5	2.99982
3	15.068		3	3.00005
3.5	14.5907		3.5	3.00005
4	14.1368		4	3.00028
4.5	13.7148		4.5	3.00005
5	13.2179		5	3.00028
5.5	12.7407		5.5	3.00005
6	12.3628		6	3.00005
6.5	12.0291		6.5	3.00005
7	11.7813		7	3.00005
7.5	11.547		7.5	3.00028
8	11.3078		8	3.00005
8.5	10.9937		8.5	3.00005
9	10.741		9	3.00005
9.5	10.5471		9.5	3.00005
10	10.33		10	3.00028
10.5	10.1091		10.5	3.00005
11	9.92145		11	3.00028
11.5	9.75582		11.5	3.00005
12	9.58039		12	3.00005
12.5	9.41354		12.5	3.00028
13	9.24301		13	3.00005
13.5	9.12769		13.5	3.00051
14	8.99151		14	3.00028
14.5	8.90195		14.5	3.00028
15	8.77191		15	3.00028
15.5	8.66886		15.5	3.00028
16	8.57684		16	3.00005
16.5	8.48851		16.5	3.00005
17	8.42717		17	3.00005
17.5	8.3143		17.5	3.00028
18	8.24683		18	3.00005
18.5	8.16095		18.5	3.00005
19	8.12783		19	3.00005
19.5	8.07998		19.5	3.00028
20	8.01496		20	3.00028
20.5	7.98674		20.5	3.00005
21	7.92785		21	3.00028
21.5	7.86406		21.5	3.00005
22	7.80885		22	3.00005
22.5	7.77082		22.5	3.00028
23	7.7242		23	3.00028
23.5	7.65427		23.5	3.00028
24	7.61624		24	3.00051
24.5	7.5917		24.5	3.00005
25	7.53772		25	3.00005
25.5	7.5414		25.5	3.00005
26	7.43467		26	3.00028
26.5	7.3721		26.5	3.00028
27	7.35861		27	3.00005
27.5	7.30953		27.5	3.00028
28	7.24942		28	3.00028
28.5	7.22488		28.5	3.00051
29	7.18685		29	3.00005
29.5	7.12551		29.5	3.00028
30	7.09975		30	3.00028
30.5	7.03227		30.5	3.00005
31	6.98074		31	3.00005
31.5	6.92186		31.5	3.00028
32	6.88996		32	3.00028
32.5	6.87156		32.5	3.00028
33	6.87524		33	3.00028
33.5	6.83966		33.5	3.00028
34	6.76237		34	3.00028
34.5	6.77341		34.5	3.00005
35	6.6814		35	3.00028
35.5	6.6311		35.5	3.00005
36	6.60656		36	3.00005
36.5	6.57712		36.5	3.00028
37	6.57221		37	3.00028
37.5	6.52437		37.5	3.00005
38	6.4986		38	3.00028
38.5	6.44953		38.5	3.00005
39	6.39923		39	3.00051
39.5	6.3428		39.5	3.00028
40	6.35138		40	3.00005
40.5	6.32071		40.5	3.00028
41	6.26919		41	3.00028
41.5	6.25078		41.5	3.00028
42	6.26673		42	3.00028
42.5	6.20048		42.5	3.00028
43	6.16981		43	3.00028
43.5	6.14896		43.5	3.00028
44	6.11583		44	3.00028
44.5	6.05695		44.5	3.00005
45	6.02996		45	3.00005
45.5	5.98702		45.5	3.00028
46	5.9404		46	3.00028
46.5	5.94162		46.5	3.00028
47	5.90973		47	3.00028
47.5	5.87538		47.5	3.00028
48	5.84102		48	3.00028
48.5	5.83366		48.5	3.00005
49	5.77968		49	3.00028
49.5	5.76864		49.5	3.00028
50	5.72448		50	3.00028
50.5	5.70239		50.5	3.00028
51	5.66191		51	3.00005
51.5	5.6435		51.5	3.00028
52	5.63001		52	3.00028
52.5	5.59566		52.5	3.00028
53	5.55885		53	3.00028
53.5	5.53309		53.5	3.00028
54	5.54291		54	3.00005
54.5	5.54291		54.5	3.00028
55	5.50242		55	3.00005
55.5	5.47911		55.5	3.00028
56	5.4693		56	3.00028
56.5	5.44108		56.5	3.00028
57	5.40182		57	3.00028
57.5	5.38465		57.5	3.00028
58	5.36992		58	3.00028
58.5	5.35888		58.5	3.00005
59	5.36011		59	3.00051
59.5	5.3552		59.5	3.00028
60	5.34293		60	3.00028
60.5	5.27546		60.5	3.00028
61	5.23743		61	3.00051
61.5	5.25337		61.5	3.00028
62	5.26564		62	3.00005
62.5	5.24356		62.5	3.00028
63	5.22516		63	3.00028
63.5	5.19694		63.5	3.00028
64	5.19081		64	3.00028
64.5	5.16136		64.5	3.00028
65	5.13069		65	3.00028
65.5	5.154		65.5	3.00005
66	5.14419		66	3.00028
66.5	5.14173		66.5	3.00028
67	5.13928		67	3.00028
67.5	5.12947		67.5	3.00028
68	5.10248		68	3.00028
68.5	5.0718		68.5	3.00005
69	5.09021		69	3.00028
69.5	5.0718		69.5	3.00051
70	5.06199		70	3.00028
70.5	5.0215		70.5	3.00028
71	5.03009		71	3.00028
71.5	5.01292		71.5	3.00051
72	5.035		72	3.00005
72.5	5.01905		72.5	3.00028
73	5.01292		73	3.00028
73.5	4.99206		73.5	3.00028
74	4.99697		74	3.00028
74.5	4.96752		74.5	3.00028
75	4.93317		75	3.00028
75.5	4.94912		75.5	3.00028
76	4.92581		76	3.00005
76.5	4.93072		76.5	3.00028
77	4.916		77	3.00028
77.5	4.88655		77.5	3.00028
78	4.8976		78	3.00028
78.5	4.88901		78.5	3.00028
79	4.92091		79	3.00051
79.5	4.86938		79.5	3.00028
80	4.83012		80	3.00051
80.5	4.85098		80.5	3.00028
81	4.85343		81	3.00028
81.5	4.82276		81.5	3.00028
82	4.86815		82	3.00028
82.5	4.82276		82.5	3.00028
83	4.81172		83	3.00028
83.5	4.80681		83.5	3.00028
84	4.78473		84	3.00005
84.5	4.76878		84.5	3.00028
85	4.76142		85	3.00028
85.5	4.75528		85.5	3.00028
86	4.72584		86	3.00028
86.5	4.70866		86.5	3.00051
87	4.72707		87	3.00028
87.5	4.68903		87.5	3.00005
88	4.69149		88	3.00028
88.5	4.67922		88.5	3.00028
89	4.68045		89	3.00005
89.5	4.69517		89.5	3.00028
90	4.68781		90	3.00005
90.5	4.68903		90.5	3.00028
91	4.651		91	3.00028
91.5	4.64242		91.5	3.00028
92	4.62769		92	3.00028
92.5	4.6007		92.5	3.00028
93	4.58721		93	3.00028
93.5	4.59702		93.5	3.00005
94	4.57739		94	3.00028
94.5	4.58721		94.5	3.00028
95	4.61543		95	3.00051
95.5	4.56513		95.5	3.00028
96	4.55899		96	3.00028
96.5	4.56267		96.5	3.00028
97	4.56145		97	3.00051
97.5	4.53814		97.5	3.00028
98	4.51973		98	3.00005
98.5	4.55531		98.5	3.00028
99	4.57003		99	3.00028
99.5	4.52587		99.5	3.00028
100	4.51605		100	3.00028
100.5	4.53323		100.5	3.00028
101	4.48293		101	3.00028
101.5	4.50746		101.5	3.00005
102	4.50378		102	3.00028
102.5	4.49888		102.5	3.00005
103	4.47189		103	3.00028
103.5	4.46575		103.5	3.00028
104	4.46575		104	3.00028
104.5	4.46821		104.5	3.00028
105	4.48293		105	3.00028
105.5	4.47679		105.5	3.00028
106	4.4633		106	3.00028
106.5	4.50624		106.5	3.00028
107	4.46821		107	3.00051
107.5	4.46085		107.5	3.00028
108	4.4498		108	3.00005
108.5	4.43999		108.5	3.00028
109	4.44122		109	3.00028
109.5	4.43631		109.5	3.00028
110	4.42159		110	3.00028
110.5	4.4314		110.5	3.00005
111	4.47189		111	3.00005
111.5	4.44367		111.5	3.00028
112	4.43754		112	3.00005
112.5	4.42895		112.5	3.00005
113	4.4498		113	3.00028
113.5	4.42281		113.5	3.00028
114	4.40441		114	3.00051
114.5	4.42281		114.5	3.00028
115	4.42404		115	3.00005
115.5	4.39828		115.5	3.00028
116	4.41913		116	3.00051
116.5	4.42404		116.5	3.00028
117	4.44735		117	3.00028
117.5	4.42036		117.5	3.00028
118	4.42772		118	3.00028
118.5	4.41668		118.5	3.00028
119	4.41791		119	3.00051
119.5	4.39828		119.5	3.00005
120	4.40073		120	3.00028
120.5	4.36883		120.5	3.00005
121	4.37988		121	3.00028
121.5	4.3995		121.5	3.00028
122	4.35411		122	3.00028
122.5	4.38601		122.5	3.00028
123	4.36147		123	3.00005
123.5	4.35043		123.5	3.00005
124	4.34675		124	3.00028
124.5	4.34062		124.5	3.00028
125	4.34307		125	3.00005
125.5	4.32344		125.5	3.00028
126	4.31363		126	3.00028
126.5	4.3124		126.5	3.00028
127	4.30259		127	3.00028
127.5	4.32221		127.5	3.00005
128	4.30627		128	3.00028
128.5	4.28418		128.5	3.00028
129	4.294		129	3.00028
129.5	4.294		129.5	3.00028
130	4.25842		130	3.00028
130.5	4.27437		130.5	3.00028
131	4.25842		131	3.00028
131.5	4.25719		131.5	3.00005
132	4.25229		132	3.00028
132.5	4.26333		132.5	3.00028
133	4.2253		133	3.00005
133.5	4.25106		133.5	3.00005
134	4.24002		134	3.00028
134.5	4.2621		134.5	3.00028
135	4.26333		135	3.00051
135.5	4.24492		135.5	3.00028
136	4.25965		136	3.00028
136.5	4.22284		136.5	3.00028
137	4.24492		137	3.00028
137.5	4.25842		137.5	3.00005
138	4.24124		138	3.00051
138.5	4.27314		138.5	3.00028
139	4.25719		139	3.00005
139.5	4.27314		139.5	3.00028
140	4.26087		140	3.00028
140.5	4.23388		140.5	3.00028
141	4.24247		141	3.00028
141.5	4.26946		141.5	3.00028
142	4.28786		142	3.00028
142.5	4.27191		142.5	3.00005
143	4.25474		143	3.00005
143.5	4.26578		143.5	3.00028
144	4.26701		144	3.00005
144.5	4.25842		144.5	3.00005
145	4.27069		145	3.00028
145.5	4.27559		145.5	3.00028
146	4.26455		146	3.00028
146.5	4.27559		146.5	3.00051
147	4.2437		147	3.00005
147.5	4.28173		147.5	3.00005
148	4.27191		148	3.00005
148.5	4.29154		148.5	3.00028
149	4.27559		149	3.00028
149.5	4.29277		149.5	3.00005
150	4.28173		150	3.00028
150.5	4.27314		150.5	3.00005
151	4.27559		151	3.00028
151.5	4.28296		151.5	3.00028
152	4.31608		152	3.00028
152.5	4.27191		152.5	3.00028
153	4.27069		153	3.00028
153.5	4.23879		153.5	3.00028
154	4.25842		154	3.00028
154.5	4.26823		154.5	3.00028
155	4.28173		155	3.00005
155.5	4.26087		155.5	3.00028
156	4.25842		156	3.00028
156.5	4.25597		156.5	3.00028
157	4.25965		157	3.00028
157.5	4.21303		157.5	3.00028
158	4.26087		158	3.00005
158.5	4.25719		158.5	3.00005
159	4.24002		159	3.00028
159.5	4.24492		159.5	3.00028
160	4.20321		160	3.00028
160.5	4.1934		160.5	3.00051
161	4.18481		161	3.00005
161.5	4.19585		161.5	3.00028
162	4.21548		162	3.00005
162.5	4.20321		162.5	3.00028
163	4.20199		163	3.00028
163.5	4.23634		163.5	3.00028
164	4.18726		164	3.00028
164.5	4.18726		164.5	3.00028
165	4.18236		165	3.00028
165.5	4.19462		165.5	3.00028
166	4.16518		166	3.00005
166.5	4.18604		166.5	3.00028
167	4.15782		167	3.00028
167.5	4.18849		167.5	3.00028
168	4.16518		168	3.00005
168.5	4.1615		168.5	3.00028
169	4.14923		169	3.00005
169.5	4.1615		169.5	3.00028
170	4.16518		170	3.00028
170.5	4.12838		170.5	3.00028
171	4.13942		171	3.00051
171.5	4.15046		171.5	3.00028
172	4.14064		172	3.00005
172.5	4.17377		172.5	3.00028
173	4.14801		173	3.00028
173.5	4.15046		173.5	3.00005
174	4.1431		174	3.00028
174.5	4.18358		174.5	3.00028
175	4.14432		175	3.00028
175.5	4.14432		175.5	3.00005
176	4.11733		176	3.00028
176.5	4.12715		176.5	3.00005
177	4.11733		177	3.00028
177.5	4.09402		177.5	3.00005
178	4.1431		178	3.00028
178.5	4.15291		178.5	3.00005
179	4.11365		179	3.00028
179.5	4.14923		179.5	3.00028
180	4.13942		180	3.00005
180.5	4.12347		180.5	3.00028
181	4.1615		181	3.00028
181.5	4.14187		181.5	3.00028
182	4.12592		182	3.00028
182.5	4.13206		182.5	3.00028
183	4.14555		183	3.00028
183.5	4.15414		183.5	3.00028
184	4.14432		184	3.00005
184.5	4.15414		184.5	3.00028
185	4.17254		185	3.00028
185.5	4.14678		185.5	3.00028
186	4.1983		186	3.00005
186.5	4.13574		186.5	3.00028
187	4.15046		187	3.00005
187.5	4.16273		187.5	3.00028
188	4.17868		188	3.00028
188.5	4.1799		188.5	3.00028
189	4.17009		189	3.00005
189.5	4.18481		189.5	3.00005
190	4.18358		190	3.00028
190.5	4.18236		190.5	3.00028
191	4.17622		191	3.00005
191.5	4.16763		191.5	3.00028
192	4.2118		192	3.00005
192.5	4.24615		192.5	3.00005
193	4.19585		193	3.00005
193.5	4.22161		193.5	3.00028
194	4.22652		194	3.00028
194.5	4.22775		194.5	3.00028
195	4.26946		195	2.99982
195.5	4.2302		195.5	3.00028
196	4.25229		196	3.00005
196.5	4.26087		196.5	3.00005
197	4.23511		197	3.00005
197.5	4.2437		197.5	3.00028
198	4.23143		198	3.00028
198.5	4.2486		198.5	3.00005
199	4.25106		199	3.00028
199.5	4.27682		199.5	3.00028
200	4.23143		200	3.00028
200.5	-20.7713		200.5	-3.00097
201	-17.0761		201	-3.0012
201.5	-15.0935		201.5	-3.00097
202	-13.7612		202	-3.00097
202.5	-13.0472		202.5	-3.00097
203	-12.3393		203	-3.00097
203.5	-11.7234		203.5	-3.00097
204	-11.1763		204	-3.00097
204.5	-10.6524		204.5	-3.0012
205	-10.2267		205	-3.0012
205.5	-9.69549		205.5	-3.00143
206	-9.34585		206	-3.00097
206.5	-9.04159		206.5	-3.00097
207	-8.75574		207	-3.0012
207.5	-8.45272		207.5	-3.00097
208	-8.19754		208	-3.0012
208.5	-7.96567		208.5	-3.00097
209	-7.6835		209	-3.0012
209.5	-7.45899		209.5	-3.00097
210	-7.23939		210	-3.0012
210.5	-7.02837		210.5	-3.00074
211	-6.80755		211	-3.00097
211.5	-6.61371		211.5	-3.00097
212	-6.40147		212	-3.0012
212.5	-6.21254		212.5	-3.00097
213	-6.04446		213	-3.00097
213.5	-5.8678		213.5	-3.0012
214	-5.6985		214	-3.00097
214.5	-5.52429		214.5	-3.0012
215	-5.36357		215	-3.0012
215.5	-5.21635		215.5	-3.00097
216	-5.03233		216	-3.00097
216.5	-4.93664		216.5	-3.0012
217	-4.80169		217	-3.0012
217.5	-4.69618		217.5	-3.0012
218	-4.56859		218	-3.00143
218.5	-4.45081		218.5	-3.0012
219	-4.35512		219	-3.0012
219.5	-4.27538		219.5	-3.0012
220	-4.14779		220	-3.0012
220.5	-4.0521		220.5	-3.00097
221	-3.96131		221	-3.0012
221.5	-3.87543		221.5	-3.0012
222	-3.7871		222	-3.00097
222.5	-3.70368		222.5	-3.00097
223	-3.62761		223	-3.0012
223.5	-3.56137		223.5	-3.0012
224	-3.48285		224	-3.0012
224.5	-3.39697		224.5	-3.0012
225	-3.33195		225	-3.00097
225.5	-3.2792		225.5	-3.0012
226	-3.23994		226	-3.0012
226.5	-3.18964		226.5	-3.00097
227	-3.11725		227	-3.00097
227.5	-3.05346		227.5	-3.0012
228	-3.01175		228	-3.00097
228.5	-2.93814		228.5	-3.0012
229	-2.92464		229	-3.0012
229.5	-2.8952		229.5	-3.0012
230	-2.86576		230	-3.00097
230.5	-2.80441		230.5	-3.0012
231	-2.76761		231	-3.0012
231.5	-2.70136		231.5	-3.00097
232	-2.66701		232	-3.00097
232.5	-2.64983		232.5	-3.00143
233	-2.65229		233	-3.00097
233.5	-2.57622		233.5	-3.00097
234	-2.55169		234	-3.00097
234.5	-2.52224		234.5	-3.0012
235	-2.46826		235	-3.0012
235.5	-2.45109		235.5	-3.0012
236	-2.40202		236	-3.0012
236.5	-2.4057		236.5	-3.0012
237	-2.37748		237	-3.00097
237.5	-2.34558		237.5	-3.0012
238	-2.32473		238	-3.00097
238.5	-2.33454		238.5	-3.0012
239	-2.27443		239	-3.0012
239.5	-2.25725		239.5	-3.0012
240	-2.24744		240	-3.00097
240.5	-2.18732		240.5	-3.0012
241	-2.17137		241	-3.00097
241.5	-2.14929		241.5	-3.0012
242	-2.12843		242	-3.0012
242.5	-2.08427		242.5	-3.0012
243	-2.08795		243	-3.0012
243.5	-2.11617		243.5	-3.0012
244	-2.04256		244	-3.00143
244.5	-2.03274		244.5	-3.0012
245	-2.01311		245	-3.00097
245.5	-2.00121		245.5	-3.00097
246	-1.97925		246	-3.00074
246.5	-1.95214		246.5	-3.00097
247	-1.9422		247	-3.0012
247.5	-1.91092		247.5	-3.0012
248	-1.89951		248	-3.0012
248.5	-1.87607		248.5	-3.00097
249	-1.86197		249	-3.0012
249.5	-1.84688		249.5	-3.0012
250	-1.83277		250	-3.0012
250.5	-1.81498		250.5	-3.00097
251	-1.79142		251	-3.0012
251.5	-1.77965		251.5	-3.0012
252	-1.75266		252	-3.0012
252.5	-1.73523		252.5	-3.00097
253	-1.73082		253	-3.0012
253.5	-1.73327		253.5	-3.0012
254	-1.71732		254	-3.0012
254.5	-1.69708		254.5	-3.0012
255	-1.67058		255	-3.00097
255.5	-1.67291		255.5	-3.0012
256	-1.66531		256	-3.0012
256.5	-1.64911		256.5	-3.00097
257	-1.64052		257	-3.0012
257.5	-1.63157		257.5	-3.0012
258	-1.61623		258	-3.0012
258.5	-1.61096		258.5	-3.00097
259	-1.59305		259	-3.0012
259.5	-1.5798		259.5	-3.0012
260	-1.57575		260	-3.0012
260.5	-1.56188		260.5	-3.0012
261	-1.55244		261	-3.00097
261.5	-1.53821		261.5	-3.00143
262	-1.5441		262	-3.0012
262.5	-1.53256		262.5	-3.00097
263	-1.52655		263	-3.0012
263.5	-1.5187		263.5	-3.0012
264	-1.51085		264	-3.00097
264.5	-1.49723		264.5	-3.0012
265	-1.48042		265	-3.0012
265.5	-1.48558		265.5	-3.0012
266	-1.4841		266	-3.0012
266.5	-1.47932		266.5	-3.0012
267	-1.47171		267	-3.00097
267.5	-1.46239		267.5	-3.00097
268	-1.45638		268	-3.0012
268.5	-1.45466		268.5	-3.0012
269	-1.44546		269	-3.0012
269.5	-1.44509		269.5	-3.0012
270	-1.43797		270	-3.0012
270.5	-1.43797		270.5	-3.00097
271	-1.41798		271	-3.0012
271.5	-1.42681		271.5	-3.0012
272	-1.42006		272	-3.0012
272.5	-1.40375		272.5	-3.0012
273	-1.40068		273	-3.0012
273.5	-1.40939		273.5	-3.00097
274	-1.39442		274	-3.0012
274.5	-1.39528		274.5	-3.0012
275	-1.38731		275	-3.00097
275.5	-1.38596		275.5	-3.0012
276	-1.37173		276	-3.0012
276.5	-1.36964		276.5	-3.00097
277	-1.36694		277	-3.0012
277.5	-1.3478		277.5	-3.0012
278	-1.34449		278	-3.0012
278.5	-1.34032		278.5	-3.0012
279	-1.33026		279	-3.0012
279.5	-1.3256		279.5	-3.0012
280	-1.32253		280	-3.0012
280.5	-1.3148		280.5	-3.0012
281	-1.30916		281	-3.0012
281.5	-1.28524		281.5	-3.0012
282	-1.29088		282	-3.0012
282.5	-1.2829		282.5	-3.0012
283	-1.27886		283	-3.00097
283.5	-1.26904		283.5	-3.0012
284	-1.25407		284	-3.0012
284.5	-1.25665		284.5	-3.0012
285	-1.24046		285	-3.0012
285.5	-1.23727		285.5	-3.0012
286	-1.24389		286	-3.00143
286.5	-1.22426		286.5	-3.0012
287	-1.21985		287	-3.00097
287.5	-1.21886		287.5	-3.0012
288	-1.20954		288	-3.00097
288.5	-1.21911		288.5	-3.00097
289	-1.20868		289	-3.0012
289.5	-1.19187		289.5	-3.00097
290	-1.1801		290	-3.00143
290.5	-1.16476		290.5	-3.00143
291	-1.16525		291	-3.0012
291.5	-1.16071		291.5	-3.00097
292	-1.15666		292	-3.0012
292.5	-1.14673		292.5	-3.0012
293	-1.14206		293	-3.00097
293.5	-1.13961		293.5	-3.00097
294	-1.13581		294	-3.00097
294.5	-1.1309		294.5	-3.0012
295	-1.12796		295	-3.0012
295.5	-1.12219		295.5	-3.00143
296	-1.11851		296	-3.00097
296.5	-1.10845		296.5	-3.00097
297	-1.10575		297	-3.0012
297.5	-1.10146		297.5	-3.0012
298	-1.09643		298	-3.0012
298.5	-1.09446		298.5	-3.0012
299	-1.08821		299	-3.0012
299.5	-1.08477		299.5	-3.0012
300	-1.08539		300	-3.0012
300.5	-1.08195		300.5	-3.00097
301	-1.08109		301	-3.0012
301.5	-1.07704		301.5	-3.0012
302	-1.07594		302	-3.0012
302.5	-1.07177		302.5	-3.00097
303	-1.06502		303	-3.0012
303.5	-1.06809		303.5	-3.00097
304	-1.07226		304	-3.0012
304.5	-1.0714		304.5	-3.0012
305	-1.0698		305	-3.0012
305.5	-1.06244		305.5	-3.0012
306	-1.06416		306	-3.0012
306.5	-1.06441		306.5	-3.0012
307	-1.06735		307	-3.00097
307.5	-1.05582		307.5	-3.0012
308	-1.05275		308	-3.00097
308.5	-1.05655		308.5	-3.0012
309	-1.04637		309	-3.0012
309.5	-1.05901		309.5	-3.0012
310	-1.05766		310	-3.00097
310.5	-1.04919		310.5	-3.00097
311	-1.05091		311	-3.0012
311.5	-1.0476		311.5	-3.00097
312	-1.04515		312	-3.0012
312.5	-1.04662		312.5	-3.00097
313	-1.04355		313	-3.00143
313.5	-1.04478		313.5	-3.0012
314	-1.03828		314	-3.00097
314.5	-1.03643		314.5	-3.00143
315	-1.04797		315	-3.0012
315.5	-1.03447		315.5	-3.0012
316	-1.02674		316	-3.00097
316.5	-1.02049		316.5	-3.0012
317	-1.01668		317	-3.00097
317.5	-1.0146		317.5	-3.00097
318	-0.99902		318	-3.0012
318.5	-0.99693		318.5	-3.0012
319	-0.99509		319	-3.0012
319.5	-0.98442		319.5	-3.0012
320	-0.97828		320	-3.00097
320.5	-0.98111		320.5	-3.0012
321	-0.9697		321	-3.00097
321.5	-0.95865		321.5	-3.00097
322	-0.95203		322	-3.00097
322.5	-0.94307		322.5	-3.0012
323	-0.93424		323	-3.0012
323.5	-0.93682		323.5	-3.0012
324	-0.93179		324	-3.0012
324.5	-0.92185		324.5	-3.0012
325	-0.90112		325	-3.0012
325.5	-0.89866		325.5	-3.0012
326	-0.89731		326	-3.0012
326.5	-0.89535		326.5	-3.00097
327	-0.8902		327	-3.00097
327.5	-0.89461		327.5	-3.0012
328	-0.88185		328	-3.00097
328.5	-0.87241		328.5	-3.0012
329	-0.87192		329	-3.0012
329.5	-0.85769		329.5	-3.00097
330	-0.86124		330	-3.0012
330.5	-0.85499		330.5	-3.00097
331	-0.8556		331	-3.00143
331.5	-0.84579		331.5	-3.00097
332	-0.84615		332	-3.00097
332.5	-0.8399		332.5	-3.0012
333	-0.82714		333	-3.0012
333.5	-0.83757		333.5	-3.0012
334	-0.8199		334	-3.0012
334.5	-0.80702		334.5	-3.0012
335	-0.82395		335	-3.00097
335.5	-0.81806		335.5	-3.00143
336	-0.82554		336	-3.0012
336.5	-0.81904		336.5	-3.0012
337	-0.82125		337	-3.0012
337.5	-0.8188		337.5	-3.00097
338	-0.8134		338	-3.0012
338.5	-0.81364		338.5	-3.00097
339	-0.82321		339	-3.0012
339.5	-0.81548		339.5	-3.0012
340	-0.81401		340	-3.0012
340.5	-0.81009		340.5	-3.0012
341	-0.79978		341	-3.00097
341.5	-0.81548		341.5	-3.0012
342	-0.81585		342	-3.00143
342.5	-0.8172		342.5	-3.00097
343	-0.81401		343	-3.00097
343.5	-0.80616		343.5	-3.0012
344	-0.808		344	-3.0012
344.5	-0.8118		344.5	-3.00097
345	-0.81487		345	-3.00097
345.5	-0.80138		345.5	-3.0012
346	-0.81082		346	-3.00097
346.5	-0.80665		346.5	-3.00097
347	-0.80641		347	-3.0012
347.5	-0.80346		347.5	-3.00097
348	-0.80383		348	-3.00097
348.5	-0.80751		348.5	-3.0012
349	-0.79831		349	-3.0012
349.5	-0.78616		349.5	-3.00097
350	-0.79352		350	-3.00097
350.5	-0.79144		350.5	-3.0012
351	-0.78481		351	-3.00097
351.5	-0.78751		351.5	-3.0012
352	-0.78567		352	-3.00097
352.5	-0.78665		352.5	-3.0012
353	-0.79598		353	-3.00097
353.5	-0.78837		353.5	-3.00097
354	-0.79451		354	-3.0012
354.5	-0.79046		354.5	-3.00097
355	-0.7934		355	-3.00097
355.5	-0.79156		355.5	-3.0012
356	-0.7788		356	-3.0012
356.5	-0.78813		356.5	-3.0012
357	-0.77328		357	-3.0012
357.5	-0.77181		357.5	-3.00097
358	-0.76653		358	-3.00143
358.5	-0.7642		358.5	-3.0012
359	-0.74605		359	-3.0012
359.5	-0.74335		359.5	-3.0012
360	-0.73635		360	-3.0012
360.5	-0.72568		360.5	-3.00097
361	-0.72912		361	-3.0012
361.5	-0.72347		361.5	-3.0012
362	-0.72458		362	-3.0012
362.5	-0.72212		362.5	-3.0012
363	-0.7204		363	-3.0012
363.5	-0.71488		363.5	-3.0012
364	-0.71697		364	-3.00097
364.5	-0.70728		364.5	-3.0012
365	-0.70605		365	-3.0012
365.5	-0.7036		365.5	-3.00097
366	-0.69967		366	-3.00143
366.5	-0.69219		366.5	-3.0012
367	-0.69464		367	-3.00097
367.5	-0.69047		367.5	-3.0012
368	-0.68679		368	-3.0012
368.5	-0.68372		368.5	-3.0012
369	-0.68237		369	-3.00143
369.5	-0.67317		369.5	-3.0012
370	-0.67342		370	-3.00097
370.5	-0.67379		370.5	-3.00097
371	-0.65097		371	-3.0012
371.5	-0.65784		371.5	-3.0012
372	-0.6398		372	-3.0012
372.5	-0.63097		372.5	-3.00143
373	-0.63134		373	-3.0012
373.5	-0.63072		373.5	-3.0012
374	-0.62361		374	-3.0012
374.5	-0.62459		374.5	-3.0012
375	-0.62201		375	-3.00143
375.5	-0.61981		375.5	-3.0012
376	-0.60631		376	-3.0012
376.5	-0.60741		376.5	-3.00097
377	-0.60876		377	-3.0012
377.5	-0.60422		377.5	-3.0012
378	-0.60435		378	-3.0012
378.5	-0.59797		378.5	-3.00097
379	-0.59318		379	-3.00143
379.5	-0.58791		379.5	-3.0012
380	-0.58607		380	-3.00143
380.5	-0.57638		380.5	-3.00097
381	-0.57564		381	-3.0012
381.5	-0.57331		381.5	-3.0012
382	-0.57257		382	-3.0012
382.5	-0.56251		382.5	-3.00097
383	-0.57257		383	-3.0012
383.5	-0.56914		383.5	-3.0012
384	-0.56313		384	-3.0012
384.5	-0.55626		384.5	-3.0012
385	-0.55761		385	-3.00143
385.5	-0.55773		385.5	-3.0012
386	-0.55994		386	-3.0012
386.5	-0.55834		386.5	-3.0012
387	-0.54386		387	-3.00143
387.5	-0.54534		387.5	-3.00097
388	-0.54718		388	-3.00097
388.5	-0.55552		388.5	-3.00097
389	-0.55245		389	-3.0012
389.5	-0.55233		389.5	-3.0012
390	-0.55478		390	-3.0012
390.5	-0.55392		390.5	-3.00097
391	-0.55466		391	-3.0012
391.5	-0.54632		391.5	-3.00097
392	-0.54963		392	-3.0012
392.5	-0.54485		392.5	-3.0012
393	-0.5462		393	-3.00097
393.5	-0.56558		393.5	-3.0012
394	-0.56533		394	-3.00097
394.5	-0.56178		394.5	-3.0012
395	-0.55822		395	-3.0012
395.5	-0.55761		395.5	-3.0012
396	-0.5554		396	-3.00097
396.5	-0.56533		396.5	-3.0012
397	-0.56398		397	-3.00097
397.5	-0.56092		397.5	-3.00143
398	-0.56313		398	-3.00097
398.5	-0.55945		398.5	-3.0012
399	-0.56448		399	-3.0012
399.5	-0.56509		399.5	-3.0012
400	-0.55932		400	-3.0012
400.5	4.81908		400.5	3.00005
401	15.4274		401	3.00005
401.5	14.9723		401.5	3.00005
402	14.549		402	3.00028
402.5	14.1896		402.5	3.00005
403	13.7087		403	3.00005
403.5	13.256		403.5	3.00028
404	12.7922		404	3.00005
404.5	12.342		404.5	3.00005
405	11.9015		405	3.00005
405.5	11.4709		405.5	3.00028
406	11.1875		406	3.00028
406.5	10.8551		406.5	3.00005
407	10.568		407	3.00028
407.5	10.2944		407.5	3.00005
408	10.0981		408	3.00005
408.5	9.9055		408.5	3.00028
409	9.72147		409	3.00028
409.5	9.54726		409.5	3.00005
410	9.42213		410	3.00028
410.5	9.29944		410.5	3.00005
411	9.16204		411	3.00005
411.5	9.03077		411.5	3.00028
412	8.87987		412	3.00028
412.5	8.7351		412.5	3.00028
413	8.56335		413	3.00028
413.5	8.39159		413.5	3.00005
414	8.28241		414	3.00005
414.5	8.27014		414.5	3.00028
415	8.08611		415	3.00005
415.5	7.93276		415.5	3.00028
416	7.84443		416	3.00028
416.5	7.75119		416.5	3.00028
417	7.63955		417	3.00028
417.5	7.50951		417.5	3.00028
418	7.45675		418	3.00028
418.5	7.36106		418.5	3.00005
419	7.2666		419	3.00005
419.5	7.21261		419.5	3.00005
420	7.1206		420	3.00028
420.5	7.02982		420.5	3.00028
421	6.9513		421	3.00005
421.5	6.89241		421.5	3.00028
422	6.84457		422	3.00005
422.5	6.77464		422.5	3.00028
423	6.74397		423	3.00028
423.5	6.69612		423.5	3.00005
424	6.65564		424	3.00028
424.5	6.59307		424.5	3.00028
425	6.55626		425	3.00005
425.5	6.51578		425.5	3.00028
426	6.4618		426	3.00028
426.5	6.42745		426.5	3.00028
427	6.3931		427	3.00005
427.5	6.35752		427.5	3.00028
428	6.33543		428	3.00028
428.5	6.33543		428.5	3.00005
429	6.29004		429	3.00028
429.5	6.26919		429.5	3.00028
430	6.26796		430	3.00005
430.5	6.21398		430.5	3.00005
431	6.17717		431	3.00005
431.5	6.1465		431.5	3.00028
432	6.12074		432	3.00028
432.5	6.06063		432.5	3.00028
433	6.0594		433	3.00028
433.5	6.01646		433.5	3.00028
434	5.98211		434	3.00005
434.5	5.95635		434.5	3.00028
435	5.94162		435	3.00005
435.5	5.90727		435.5	3.00028
436	5.88028		436	3.00005
436.5	5.85943		436.5	3.00028
437	5.79563		437	3.00005
437.5	5.78704		437.5	3.00005
438	5.80299		438	3.00028
438.5	5.79072		438.5	3.00005
439	5.78704		439	3.00005
439.5	5.77478		439.5	3.00028
440	5.76005		440	3.00028
440.5	5.7257		440.5	3.00005
441	5.73552		441	3.00051
441.5	5.68767		441.5	3.00028
442	5.66313		442	3.00028
442.5	5.66436		442.5	3.00028
443	5.62265		443	3.00028
443.5	5.60179		443.5	3.00028
444	5.5748		444	3.00005
444.5	5.57358		444.5	3.00028
445	5.57235		445	3.00005
445.5	5.53064		445.5	3.00005
446	5.49506		446	3.00028
446.5	5.48156		446.5	3.00028
447	5.49997		447	3.00028
447.5	5.43372		447.5	3.00028
448	5.43372		448	3.00028
448.5	5.41286		448.5	3.00028
449	5.40059		449	3.00028
449.5	5.3871		449.5	3.00028
450	5.37851		450	3.00028
450.5	5.35888		450.5	3.00005
451	5.34539		451	3.00005
451.5	5.35152		451.5	3.00005
452	5.3049		452	3.00005
452.5	5.26687		452.5	3.00005
453	5.31472		453	3.00028
453.5	5.25706		453.5	3.00005
454	5.24724		454	3.00028
454.5	5.21902		454.5	3.00005
455	5.23375		455	3.00028
455.5	5.21412		455.5	3.00005
456	5.19694		456	3.00028
456.5	5.1675		456.5	3.00028
457	5.16872		457	3.00028
457.5	5.13192		457.5	3.00005
458	5.10493		458	3.00028
458.5	5.10248		458.5	3.00028
459	5.10493		459	3.00028
459.5	5.06444		459.5	3.00028
460	5.03991		460	3.00005
460.5	5.03623		460.5	3.00005
461	5.04113		461	3.00028
461.5	5.01169		461.5	3.00028
462	5.02273		462	3.00028
462.5	5.01537		462.5	3.00005
463	5.04236		463	3.00005
463.5	4.96998		463.5	3.00028
464	4.97734		464	3.00028
464.5	4.95158		464.5	3.00005
465	4.94176		465	3.00005
465.5	4.95158		465.5	3.00005
466	4.93685		466	3.00028
466.5	4.92581		466.5	3.00005
467	4.92091		467	3.00028
467.5	4.89269		467.5	3.00028
468	4.88901		468	3.00005
468.5	4.89269		468.5	3.00005
469	4.84975		469	3.00005
469.5	4.8522		469.5	3.00028
470	4.83871		470	3.00005
470.5	4.82521		470.5	3.00005
471	4.82521		471	3.00028
471.5	4.80436		471.5	3.00028
472	4.78227		472	3.00028
472.5	4.78105		472.5	3.00028
473	4.76755		473	3.00005
473.5	4.77246		473.5	3.00028
474	4.74179		474	3.00028
474.5	4.76264		474.5	3.00028
475	4.74915		475	3.00028
475.5	4.75651		475.5	3.00005
476	4.74056		476	3.00028
476.5	4.7467		476.5	3.00028
477	4.74302		477	3.00005
477.5	4.74547		477.5	3.00028
478	4.72339		478	3.00028
478.5	4.74302		478.5	3.00028
479	4.7467		479	3.00028
479.5	4.71112		479.5	3.00028
480	4.69149		480	3.00028
480.5	4.73197		480.5	3.00028
481	4.71602		481	3.00028
481.5	4.7013		481.5	3.00005
482	4.70008		482	3.00028
482.5	4.71848		482.5	3.00028
483	4.70621		483	3.00028
483.5	4.6964		483.5	3.00028
484	4.70498		484	3.00005
484.5	4.7148		484.5	3.00028
485	4.69885		485	3.00028
485.5	4.70376		485.5	3.00028
486	4.70621		486	3.00028
486.5	4.70989		486.5	3.00028
487	4.72584		487	3.00028
487.5	4.72952		487.5	3.00028
488	4.72093		488	3.00005
488.5	4.72707		488.5	3.00005
489	4.71112		489	3.00028
489.5	4.71357		489.5	3.00028
490	4.70253		490	3.00028
490.5	4.69272		490.5	3.00028
491	4.6964		491	3.00028
491.5	4.69149		491.5	3.00028
492	4.67922		492	3.00028
492.5	4.68167		492.5	3.00028
493	4.66204		493	3.00005
493.5	4.65959		493.5	3.00028
494	4.68045		494	3.00028
494.5	4.66818		494.5	3.00028
495	4.6645		495	3.00028
495.5	4.66327		495.5	3.00028
496	4.61175		496	3.00005
496.5	4.64487		496.5	3.00028
497	4.63996		497	3.00005
497.5	4.62892		497.5	3.00005
498	4.65591		498	3.00028
498.5	4.57739		498.5	3.00028
499	4.58475		499	3.00028
499.5	4.59825		499.5	3.00005
500	4.58721		500	3.00005
500.5	4.57985		500.5	3.00028
501	4.58475		501	3.00005
501.5	4.58598		501.5	3.00005
502	4.58475		502	3.00028
502.5	4.57003		502.5	3.00028
503	4.56022		503	3.00005
503.5	4.5823		503.5	3.00005
504	4.57617		504	3.00028
504.5	4.54304		504.5	3.00005
505	4.5639		505	3.00028
505.5	4.60929		505.5	3.00028
506	4.57003		506	3.00051
506.5	4.57494		506.5	3.00005
507	4.57862		507	3.00028
507.5	4.59089		507.5	3.00028
508	4.63996		508	3.00028
508.5	4.59334		508.5	3.00028
509	4.60684		509	3.00028
509.5	4.59457		509.5	3.00028
510	4.60438		510	3.00028
510.5	4.6007		510.5	3.00028
511	4.61052		511	3.00028
511.5	4.61297		511.5	3.00028
512	4.6326		512	3.00028
512.5	4.61665		512.5	3.00005
513	4.65959		513	3.00028
513.5	4.6326		513.5	3.00028
514	4.64855		514	3.00005
514.5	4.65836		514.5	3.00051
515	4.65346		515	3.00005
515.5	4.65468		515.5	3.00028
516	4.67309		516	3.00028
516.5	4.62524		516.5	3.00028
517	4.63628		517	3.00028
517.5	4.63996		517.5	3.00005
518	4.62524		518	3.00005
518.5	4.65346		518.5	3.00051
519	4.64855		519	3.00028
519.5	4.68658		519.5	3.00005
520	4.66327		520	3.00028
520.5	4.66327		520.5	3.00074
521	4.67309		521	3.00028
521.5	4.66573		521.5	3.00005
522	4.66695		522	3.00028
522.5	4.66327		522.5	3.00028
523	4.66204		523	3.00028
523.5	4.66941		523.5	3.00028
524	4.64855		524	3.00005
524.5	4.65959		524.5	3.00005
525	4.651		525	3.00028
525.5	4.61543		525.5	3.00005
526	4.60806		526	3.00028
526.5	4.62524		526.5	3.00005
527	4.57494		527	3.00028
527.5	4.58721		527.5	3.00028
528	4.55408		528	3.00028
528.5	4.57985		528.5	3.00005
529	4.58598		529	3.00005
529.5	4.58721		529.5	3.00028
530	4.59089		530	3.00051
530.5	4.57617		530.5	3.00005
531	4.58598		531	3.00005
531.5	4.57003		531.5	3.00028
532	4.53936		532	3.00028
532.5	4.55286		532.5	3.00005
533	4.54672		533	3.00028
533.5	4.53568		533.5	3.00005
534	4.52955		534	3.00028
534.5	4.52219		534.5	3.00028
535	4.50869		535	3.00028
535.5	4.53077		535.5	3.00005
536	4.5455		536	3.00028
536.5	4.55654		536.5	3.00005
537	4.57003		537	3.00028
537.5	4.5823		537.5	3.00028
538	4.57617		538	3.00005
538.5	4.5958		538.5	3.00028
539	4.58721		539	3.00028
539.5	4.53446		539.5	3.00005
540	4.56758		540	3.00028
540.5	4.55899		540.5	3.00005
541	4.5504		541	3.00005
541.5	4.57126		541.5	3.00005
542	4.56881		542	3.00028
542.5	4.60438		542.5	3.00028
543	4.56145		543	3.00028
543.5	4.55776		543.5	3.00028
544	4.5958		544	3.00005
544.5	4.60438		544.5	3.00005
545	4.60929		545	3.00028
545.5	4.62524		545.5	3.00005
546	4.6007		546	3.00005
546.5	4.60684		546.5	3.00028
547	4.5958		547	3.00028
547.5	4.59089		547.5	3.00028
548	4.61297		548	3.00028
548.5	4.60193		548.5	3.00028
549	4.60316		549	3.00028
549.5	4.58475		549.5	3.00005
550	4.60316		550	3.00005
550.5	4.61543		550.5	3.00028
551	4.56635		551	3.00005
551.5	4.61297		551.5	3.00028
552	4.62279		552	3.00005
552.5	4.62033		552.5	3.00005
553	4.62401		553	3.00028
553.5	4.61297		553.5	3.00005
554	4.60929		554	3.00028
554.5	4.63137		554.5	3.00005
555	4.60193		555	3.00028
555.5	4.57494		555.5	3.00005
556	4.59457		556	3.00028
556.5	4.60316		556.5	3.00051
557	4.59702		557	3.00028
557.5	4.56513		557.5	3.00028
558	4.60193		558	3.00028
558.5	4.61297		558.5	3.00005
559	4.57494		559	3.00005
559.5	4.55408		559.5	3.00005
560	4.58107		560	3.00005
560.5	4.58598		560.5	3.00005
561	4.55531		561	3.00028
561.5	4.54304		561.5	3.00005
562	4.54059		562	3.00005
562.5	4.54672		562.5	3.00028
563	4.53814		563	3.00005
563.5	4.55286		563.5	3.00005
564	4.52955		564	3.00028
564.5	4.56513		564.5	3.00005
565	4.54182		565	3.00028
565.5	4.53323		565.5	3.00028
566	4.53446		566	3.00005
566.5	4.50501		566.5	3.00028
567	4.5001		567	3.00028
567.5	4.49765		567.5	3.00028
568	4.48538		568	3.00028
568.5	4.48784		568.5	3.00028
569	4.46821		569	3.00028
569.5	4.47311		569.5	3.00028
570	4.52096		570	3.00028
570.5	4.49029		570.5	3.00028
571	4.46821		571	3.00028
571.5	4.46821		571.5	3.00028
572	4.46085		572	3.00005
572.5	4.48047		572.5	3.00028
573	4.46575		573	3.00028
573.5	4.46698		573.5	3.00005
574	4.46943		574	3.00005
574.5	4.43386		574.5	3.00028
575	4.47311		575	2.99982
575.5	4.47679		575.5	3.00028
576	4.47557		576	3.00028
576.5	4.48906		576.5	3.00028
577	4.44367		577	3.00028
577.5	4.48906		577.5	3.00028
578	4.46943		578	3.00028
578.5	4.45471		578.5	3.00028
579	4.4633		579	3.00028
579.5	4.46207		579.5	3.00028
580	4.46085		580	3.00005
580.5	4.49397		580.5	3.00005
581	4.49274		581	3.00028
581.5	4.48416		581.5	3.00028
582	4.47925		582	3.00028
582.5	4.47802		582.5	3.00028
583	4.49152		583	3.00028
583.5	4.47679		583.5	3.00028
584	4.46207		584	3.00028
584.5	4.4817		584.5	3.00028
585	4.50133		585	3.00028
585.5	4.47802		585.5	3.00005
586	4.4817		586	3.00028
586.5	4.47066		586.5	3.00028
587	4.47925		587	3.00005
587.5	4.49397		587.5	3.00005
588	4.47434		588	2.99982
588.5	4.46085		588.5	3.00005
589	4.44858		589	3.00005
589.5	4.46698		589.5	3.00005
590	4.46085		590	3.00005
590.5	4.44367		590.5	3.00051
591	4.46207		591	3.00028
591.5	4.48047		591.5	3.00005
592	4.45471		592	3.00028
592.5	4.42527		592.5	3.00005
593	4.40318		593	3.00028
593.5	4.43508		593.5	3.00028
594	4.40564		594	3.00005
594.5	4.41055		594.5	3.00028
595	4.39214		595	3.00005
595.5	4.3995		595.5	3.00028
596	4.37006		596	3.00028
596.5	4.36025		596.5	3.00028
597	4.37619		597	3.00005
597.5	4.3627		597.5	3.00028
598	4.39337		598	3.00028
598.5	4.36883		598.5	3.00005
599	4.37865		599	3.00028
599.5	4.35288		599.5	3.00028
600	4.34675		600	3.00028
600.5	-21.4546		600.5	-3.00097
601	-18.0968		601	-3.00074
601.5	-16.3424		601.5	-3.0012
602	-14.8788		602	-3.00097
602.5	-13.9489		602.5	-3.00097
603	-12.9748		603	-3.00074
603.5	-12.1283		603.5	-3.0012
604	-11.4192		604	-3.0012
604.5	-10.915		604.5	-3.00097
605	-10.4193		605	-3.00074
605.5	-9.97644		605.5	-3.00097
606	-9.59489		606	-3.00097
606.5	-9.2612		606.5	-3.00097
607	-8.95817		607	-3.00097
607.5	-8.70176		607.5	-3.00097
608	-8.43309		608	-3.00074
608.5	-8.16073		608.5	-3.0012
609	-8.02088		609	-3.00097
609.5	-7.77428		609.5	-3.00097
610	-7.52278		610	-3.0012
610.5	-7.28478		610.5	-3.00097
611	-7.03574		611	-3.0012
611.5	-6.88606		611.5	-3.0012
612	-6.7278		612	-3.0012
612.5	-6.55605		612.5	-3.0012
613	-6.40637		613	-3.00097
613.5	-6.25425		613.5	-3.0012
614	-6.10089		614	-3.00097
614.5	-5.94263		614.5	-3.00097
615	-5.76106		615	-3.00074
615.5	-5.65924		615.5	-3.0012
616	-5.51324		616	-3.0012
616.5	-5.37339		616.5	-3.00097
617	-5.20654		617	-3.00074
617.5	-5.09367		617.5	-3.0012
618	-4.98694		618	-3.0012
618.5	-4.86057		618.5	-3.0012
619	-4.7293		619	-3.00097
619.5	-4.61889		619.5	-3.00143
620	-4.52565		620	-3.00097
620.5	-4.39683		620.5	-3.0012
621	-4.30482		621	-3.0012
621.5	-4.18214		621.5	-3.0012
622	-4.09135		622	-3.0012
622.5	-3.97358		622.5	-3.00143
623	-3.90242		623	-3.00074
623.5	-3.83495		623.5	-3.00097
624	-3.72331		624	-3.00097
624.5	-3.64602		624.5	-3.0012
625	-3.57609		625	-3.0012
625.5	-3.46077		625.5	-3.00097
626	-3.40433		626	-3.00097
626.5	-3.32704		626.5	-3.00097
627	-3.30005		627	-3.0012
627.5	-3.28042		627.5	-3.0012
628	-3.21295		628	-3.0012
628.5	-3.12216		628.5	-3.00097
629	-3.07554		629	-3.00097
629.5	-3.02524		629.5	-3.0012
630	-2.99089		630	-3.0012
630.5	-2.91606		630.5	-3.00097
631	-2.87557		631	-3.00143
631.5	-2.82036		631.5	-3.00097
632	-2.77252		632	-3.00097
632.5	-2.73449		632.5	-3.0012
633	-2.69155		633	-3.00097
633.5	-2.65351		633.5	-3.0012
634	-2.61058		634	-3.0012
634.5	-2.57868		634.5	-3.00097
635	-2.54801		635	-3.00097
635.5	-2.50384		635.5	-3.0012
636	-2.46826		636	-3.00097
636.5	-2.43759		636.5	-3.0012
637	-2.40692		637	-3.00097
637.5	-2.38116		637.5	-3.00097
638	-2.36644		638	-3.00097
638.5	-2.31491		638.5	-3.00097
639	-2.24866		639	-3.00097
639.5	-2.26338		639.5	-3.00097
640	-2.23639		640	-3.0012
640.5	-2.22413		640.5	-3.00143
641	-2.2094		641	-3.0012
641.5	-2.17751		641.5	-3.0012
642	-2.15788		642	-3.0012
642.5	-2.14193		642.5	-3.00097
643	-2.11126		643	-3.00097
643.5	-2.11248		643.5	-3.00097
644	-2.07323		644	-3.0012
644.5	-2.07936		644.5	-3.0012
645	-2.0585		645	-3.0012
645.5	-2.06955		645.5	-3.0012
646	-2.02783		646	-3.00143
646.5	-2.02047		646.5	-3.0012
647	-2.00894		647	-3.0012
647.5	-1.98833		647.5	-3.0012
648	-1.96968		648	-3.0012
648.5	-1.94895		648.5	-3.00143
649	-1.94245		649	-3.0012
649.5	-1.91877		649.5	-3.00097
650	-1.90625		650	-3.0012
650.5	-1.89202		650.5	-3.0012
651	-1.87926		651	-3.00097
651.5	-1.86503		651.5	-3.0012
652	-1.85043		652	-3.0012
652.5	-1.83694		652.5	-3.00097
653	-1.81829		653	-3.0012
653.5	-1.81216		653.5	-3.00097
654	-1.80639		654	-3.00097
654.5	-1.77977		654.5	-3.0012
655	-1.76235		655	-3.00097
655.5	-1.74333		655.5	-3.0012
656	-1.73499		656	-3.0012
656.5	-1.71401		656.5	-3.0012
657	-1.69168		657	-3.00097
657.5	-1.68089		657.5	-3.0012
658	-1.66776		658	-3.00143
658.5	-1.65107		658.5	-3.00097
659	-1.63341		659	-3.0012
659.5	-1.61157		659.5	-3.0012
660	-1.58532		660	-3.00143
660.5	-1.57109		660.5	-3.0012
661	-1.55759		661	-3.0012
661.5	-1.53992		661.5	-3.0012
662	-1.53588		662	-3.00097
662.5	-1.50263		662.5	-3.0012
663	-1.47969		663	-3.0012
663.5	-1.47282		663.5	-3.0012
664	-1.46963		664	-3.0012
664.5	-1.44705		664.5	-3.00097
665	-1.42571		665	-3.00097
665.5	-1.40191		665.5	-3.0012
666	-1.40068		666	-3.0012
666.5	-1.38829		666.5	-3.0012
667	-1.37762		667	-3.00097
667.5	-1.35884		667.5	-3.0012
668	-1.35124		668	-3.0012
668.5	-1.33909		668.5	-3.0012
669	-1.32903		669	-3.0012
669.5	-1.32081		669.5	-3.0012
670	-1.29628		670	-3.0012
670.5	-1.28609		670.5	-3.0012
671	-1.28217		671	-3.0012
671.5	-1.28082		671.5	-3.00097
672	-1.26291		672	-3.0012
672.5	-1.26229		672.5	-3.0012
673	-1.24647		673	-3.0012
673.5	-1.24745		673.5	-3.00097
674	-1.24598		674	-3.00097
674.5	-1.23665		674.5	-3.00097
675	-1.21874		675	-3.00097
675.5	-1.21715		675.5	-3.00097
676	-1.21089		676	-3.0012
676.5	-1.20108		676.5	-3.0012
677	-1.18623		677	-3.0012
677.5	-1.18819		677.5	-3.0012
678	-1.19384		678	-3.00097
678.5	-1.18672		678.5	-3.0012
679	-1.18464		679	-3.00097
679.5	-1.17703		679.5	-3.00074
680	-1.17065		680	-3.0012
680.5	-1.17016		680.5	-3.0012
681	-1.16341		681	-3.00097
681.5	-1.15409		681.5	-3.0012
682	-1.13937		682	-3.0012
682.5	-1.13262		682.5	-3.0012
683	-1.13838		683	-3.00097
683.5	-1.13397		683.5	-3.0012
684	-1.1444		684	-3.00143
684.5	-1.13765		684.5	-3.0012
685	-1.12207		685	-3.00097
685.5	-1.11434		685.5	-3.0012
686	-1.11103		686	-3.0012
686.5	-1.10612		686.5	-3.00097
687	-1.10293		687	-3.0012
687.5	-1.10121		687.5	-3.0012
688	-1.07827		688	-3.0012
688.5	-1.07925		688.5	-3.0012
689	-1.06698		689	-3.0012
689.5	-1.06686		689.5	-3.0012
690	-1.06097		690	-3.0012
690.5	-1.05459		690.5	-3.0012
691	-1.04367		691	-3.00097
691.5	-1.04134		691.5	-3.00097
692	-1.02122		692	-3.00143
692.5	-1.02797		692.5	-3.00097
693	-1.02269		693	-3.0012
693.5	-1.02085		693.5	-3.00097
694	-1.01595		694	-3.0012
694.5	-1.00994		694.5	-3.00097
695	-0.99607		695	-3.0012
695.5	-0.98282		695.5	-3.0012
696	-0.96933		696	-3.0012
696.5	-0.95927		696.5	-3.0012
697	-0.95767		697	-3.0012
697.5	-0.95608		697.5	-3.00143
698	-0.94479		698	-3.00097
698.5	-0.93866		698.5	-3.00097
699	-0.92872		699	-3.00097
699.5	-0.92553		699.5	-3.0012
700	-0.91768		700	-3.00097
700.5	-0.91093		700.5	-3.0012
701	-0.90357		701	-3.0012
701.5	-0.89498		701.5	-3.0012
702	-0.87928		702	-3.00097
702.5	-0.87535		702.5	-3.0012
703	-0.8691		703	-3.0012
703.5	-0.85143		703.5	-3.0012
704	-0.85143		704	-3.00143
704.5	-0.84689		704.5	-3.0012
705	-0.8475		705	-3.0012
705.5	-0.84738		705.5	-3.0012
706	-0.83131		706	-3.00143
706.5	-0.82321		706.5	-3.00097
707	-0.82235		707	-3.0012
707.5	-0.80984		707.5	-3.0012
708	-0.80726		708	-3.0012
708.5	-0.80052		708.5	-3.0012
709	-0.79475		709	-3.0012
709.5	-0.78555		709.5	-3.0012
710	-0.76334		710	-3.0012
710.5	-0.77426		710.5	-3.00097
711	-0.7777		711	-3.00097
711.5	-0.77242		711.5	-3.0012
712	-0.76494		712	-3.0012
712.5	-0.76739		712.5	-3.0012
713	-0.75991		713	-3.0012
713.5	-0.75991		713.5	-3.0012
714	-0.75181		714	-3.00097
714.5	-0.74789		714.5	-3.0012
715	-0.74813		715	-3.0012
715.5	-0.74126		715.5	-3.0012
716	-0.73672		716	-3.0012
716.5	-0.735		716.5	-3.0012
717	-0.73365		717	-3.0012
717.5	-0.72875		717.5	-3.0012
718	-0.72973		718	-3.00097
718.5	-0.72715		718.5	-3.00143
719	-0.73194		719	-3.0012
719.5	-0.71452		719.5	-3.00097
720	-0.72335		720	-3.0012
720.5	-0.71648		720.5	-3.00143
721	-0.71611		721	-3.0012
721.5	-0.7112		721.5	-3.00097
722	-0.70985		722	-3.0012
722.5	-0.70519		722.5	-3.0012
723	-0.70801		723	-3.00097
723.5	-0.70163		723.5	-3.0012
724	-0.69525		724	-3.00143
724.5	-0.68716		724.5	-3.0012
725	-0.66826		725	-3.0012
725.5	-0.69108		725.5	-3.0012
726	-0.6836		726	-3.0012
726.5	-0.67501		726.5	-3.00143
727	-0.68348		727	-3.0012
727.5	-0.67857		727.5	-3.0012
728	-0.67894		728	-3.00097
728.5	-0.67538		728.5	-3.0012
729	-0.67158		729	-3.0012
729.5	-0.66532		729.5	-3.00097
730	-0.6544		730	-3.0012
730.5	-0.64999		730.5	-3.00097
731	-0.64839		731	-3.0012
731.5	-0.64226		731.5	-3.0012
732	-0.64189		732	-3.0012
732.5	-0.63772		732.5	-3.00143
733	-0.636		733	-3.0012
733.5	-0.63183		733.5	-3.00097
734	-0.63318		734	-3.00143
734.5	-0.63281		734.5	-3.00097
735	-0.62643		735	-3.00143
735.5	-0.61931		735.5	-3.0012
736	-0.61686		736	-3.0012
736.5	-0.60705		736.5	-3.0012
737	-0.60091		737	-3.0012
737.5	-0.59883		737.5	-3.0012
738	-0.59858		738	-3.00097
738.5	-0.58754		738.5	-3.00097
739	-0.58742		739	-3.00097
739.5	-0.57662		739.5	-3.0012
740	-0.58141		740	-3.0012
740.5	-0.57797		740.5	-3.0012
741	-0.56865		741	-3.0012
741.5	-0.56816		741.5	-3.0012
742	-0.56067		742	-3.0012
742.5	-0.5673		742.5	-3.0012
743	-0.56214		743	-3.0012
743.5	-0.56362		743.5	-3.0012
744	-0.55822		744	-3.0012
744.5	-0.54178		744.5	-3.0012
745	-0.5435		745	-3.00143
745.5	-0.54178		745.5	-3.0012
746	-0.53957		746	-3.00097
746.5	-0.53638		746.5	-3.0012
747	-0.53687		747	-3.00143
747.5	-0.53258		747.5	-3.00097
748	-0.53246		748	-3.0012
748.5	-0.53466		748.5	-3.00097
749	-0.53049		749	-3.0012
749.5	-0.54055		749.5	-3.0012
750	-0.5343		750	-3.00143
750.5	-0.53675		750.5	-3.0012
751	-0.53098		751	-3.00143
751.5	-0.53307		751.5	-3.0012
752	-0.53074		752	-3.0012
752.5	-0.52436		752.5	-3.00143
753	-0.53368		753	-3.0012
753.5	-0.5381		753.5	-3.0012
754	-0.53012		754	-3.00143
754.5	-0.53663		754.5	-3.00143
755	-0.53577		755	-3.0012
755.5	-0.53614		755.5	-3.0012
756	-0.53		756	-3.00097
756.5	-0.52473		756.5	-3.0012
757	-0.54939		757	-3.0012
757.5	-0.54693		757.5	-3.0012
758	-0.54669		758	-3.0012
758.5	-0.54252		758.5	-3.00097
759	-0.53982		759	-3.00097
759.5	-0.53982		759.5	-3.0012
760	-0.54006		760	-3.0012
760.5	-0.54509		760.5	-3.0012
761	-0.54301		761	-3.0012
761.5	-0.53896		761.5	-3.00097
762	-0.53724		762	-3.0012
762.5	-0.53111		762.5	-3.0012
763	-0.53098		763	-3.00097
763.5	-0.53871		763.5	-3.0012
764	-0.52841		764	-3.0012
764.5	-0.53209		764.5	-3.0012
765	-0.53		765	-3.0012
765.5	-0.52914		765.5	-3.00097
766	-0.52693		766	-3.0012
766.5	-0.52632		766.5	-3.0012
767	-0.52424		767	-3.00097
767.5	-0.52178		767.5	-3.00097
768	-0.50706		768	-3.00143
768.5	-0.51393		768.5	-3.00097
769	-0.51405		769	-3.0012
769.5	-0.51295		769.5	-3.0012
770	-0.51467		770	-3.00097
770.5	-0.51135		770.5	-3.00097
771	-0.51307		771	-3.0012
771.5	-0.50902		771.5	-3.00097
772	-0.50497		772	-3.0012
772.5	-0.50362		772.5	-3.0012
773	-0.49749		773	-3.0012
773.5	-0.4932		773.5	-3.0012
774	-0.48829		774	-3.0012
774.5	-0.48019		774.5	-3.0012
775	-0.49172		775	-3.0012
775.5	-0.48988		775.5	-3.0012
776	-0.48326		776	-3.00143
776.5	-0.47725		776.5	-3.0012
777	-0.48768		777	-3.0012
777.5	-0.47835		777.5	-3.00143
778	-0.47357		778	-3.00097
778.5	-0.46805		778.5	-3.0012
779	-0.45296		779	-3.0012
779.5	-0.45774		779.5	-3.0012
780	-0.45811		780	-3.0012
780.5	-0.45835		780.5	-3.0012
781	-0.45161		781	-3.00097
781.5	-0.45099		781.5	-3.0012
782	-0.44903		782	-3.0012
782.5	-0.44339		782.5	-3.0012
783	-0.44277		783	-3.0012
783.5	-0.43284		783.5	-3.00143
784	-0.4321		784	-3.0012
784.5	-0.42989		784.5	-3.0012
785	-0.42548		785	-3.00097
785.5	-0.42143		785.5	-3.00143
786	-0.41161		786	-3.00097
786.5	-0.40965		786.5	-3.00097
787	-0.40511		787	-3.0012
787.5	-0.39959		787.5	-3.0012
788	-0.40008		788	-3.0012
788.5	-0.37456		788.5	-3.0012
789	-0.3737		789	-3.00097
789.5	-0.36683		789.5	-3.0012
790	-0.3634		790	-3.0012
790.5	-0.34671		790.5	-3.0012
791	-0.34107		791	-3.0012
791.5	-0.33003		791.5	-3.0012
792	-0.32672		792	-3.0012
792.5	-0.32598		792.5	-3.0012
793	-0.32819		793	-3.0012
793.5	-0.3158		793.5	-3.0012
794	-0.31163		794	-3.0012
794.5	-0.29727		794.5	-3.0012
795	-0.30672		795	-3.0012
795.5	-0.29531		795.5	-3.0012
796	-0.28218		796	-3.0012
796.5	-0.28476		796.5	-3.00097
797	-0.29224		797	-3.0012
797.5	-0.28844		797.5	-3.0012
798	-0.28783		798	-3.0012
798.5	-0.28783		798.5	-3.0012
799	-0.28464		799	-3.0012
799.5	-0.28734		799.5	-3.0012
800	-0.2893		800	-3.0012
800.5	4.81908		800.5	3.00005
801	13.8737		801	3.00005
801.5	13.3805		801.5	3.00028
802	13.0174		802	3.00005
802.5	12.6702		802.5	3.00005
803	12.442		803	3.00005
803.5	12.1218		803.5	3.00005
804	11.8237		804	3.00005
804.5	11.4434		804.5	3.00028
805	11.0741		805	3.00005
805.5	10.7699		805.5	3.00028
806	10.4717		806	3.00028
806.5	10.2153		806.5	3.00005
807	9.9712		807	3.00005
807.5	9.76877		807.5	3.00005
808	9.55285		808	3.00005
808.5	9.38969		808.5	3.00005
809	9.20566		809	3.00005
809.5	9.10015		809.5	3.00005
810	8.94435		810	3.00005
810.5	8.81062		810.5	3.00005
811	8.70021		811	3.00005
811.5	8.58857		811.5	3.00028
812	8.46711		812	3.00028
812.5	8.32725		812.5	3.00005
813	8.20948		813	3.00028
813.5	8.05858		813.5	3.00028
814	8.00337		814	3.00005
814.5	7.89909		814.5	3.00005
815	7.8353		815	3.00005
815.5	7.71139		815.5	3.00028
816	7.64514		816	3.00028
816.5	7.57644		816.5	3.00005
817	7.51632		817	3.00005
817.5	7.43167		817.5	3.00028
818	7.37401		818	3.00028
818.5	7.27096		818.5	3.00028
819	7.22311		819	3.00005
819.5	7.14705		819.5	3.00028
820	7.08693		820	3.00028
820.5	7.0121		820.5	3.00028
821	6.95934		821	3.00028
821.5	6.92009		821.5	3.00028
822	6.83789		822	3.00028
822.5	6.79372		822.5	3.00028
823	6.73852		823	3.00028
823.5	6.68085		823.5	3.00005
824	6.61583		824	3.00028
824.5	6.62074		824.5	3.00005
825	6.54345		825	3.00028
825.5	6.52505		825.5	3.00028
826	6.50542		826	3.00028
826.5	6.46493		826.5	3.00005
827	6.4588		827	3.00028
827.5	6.43181		827.5	3.00028
828	6.40482		828	3.00005
828.5	6.35943		828.5	3.00005
829	6.32139		829	3.00028
829.5	6.3447		829.5	3.00028
830	6.2576		830	3.00028
830.5	6.19749		830.5	3.00028
831	6.15823		831	3.00028
831.5	6.13246		831.5	3.00005
832	6.08584		832	3.00005
832.5	6.04045		832.5	3.00028
833	5.9693		833	3.00028
833.5	5.99261		833.5	3.00005
834	5.97666		834	3.00028
834.5	5.97788		834.5	3.00005
835	5.94721		835	3.00028
835.5	5.91654		835.5	3.00051
836	5.93004		836	3.00028
836.5	5.86379		836.5	3.00005
837	5.81594		837	3.00028
837.5	5.79386		837.5	3.00028
838	5.74601		838	3.00005
838.5	5.69939		838.5	3.00005
839	5.65891		839	3.00028
839.5	5.65155		839.5	3.00005
840	5.60861		840	3.00005
840.5	5.59143		840.5	3.00005
841	5.57303		841	3.00005
841.5	5.535		841.5	3.00005
842	5.51537		842	3.00028
842.5	5.48593		842.5	3.00028
843	5.49942		843	3.00028
843.5	5.45035		843.5	3.00028
844	5.416		844	3.00005
844.5	5.37429		844.5	3.00028
845	5.38778		845	3.00005
845.5	5.39269		845.5	3.00028
846	5.36202		846	3.00005
846.5	5.32644		846.5	3.00028
847	5.32153		847	3.00005
847.5	5.28227		847.5	3.00005
848	5.25038		848	3.00028
848.5	5.21112		848.5	3.00005
849	5.22093		849	3.00005
849.5	5.18903		849.5	3.00005
850	5.16818		850	3.00028
850.5	5.17063		850.5	3.00028
851	5.07985		851	3.00028
851.5	5.06881		851.5	3.00005
852	5.08966		852	3.00028
852.5	5.00501		852.5	3.00051
853	4.99274		853	3.00005
853.5	4.98906		853.5	3.00028
854	4.95594		854	3.00028
854.5	4.94244		854.5	3.00005
855	4.92036		855	3.00028
855.5	4.93876		855.5	3.00028
856	4.91913		856	3.00028
856.5	4.89582		856.5	3.00005
857	4.89828		857	3.00005
857.5	4.86883		857.5	3.00028
858	4.84798		858	3.00028
858.5	4.82221		858.5	3.00028
859	4.82467		859	3.00051
859.5	4.79768		859.5	3.00028
860	4.79277		860	3.00028
860.5	4.79032		860.5	3.00005
861	4.75474		861	3.00028
861.5	4.76087		861.5	3.00028
862	4.74002		862	3.00028
862.5	4.74492		862.5	3.00028
863	4.73634		863	3.00028
863.5	4.73143		863.5	3.00028
864	4.72407		864	3.00028
864.5	4.69217		864.5	3.00028
865	4.68236		865	3.00028
865.5	4.67131		865.5	3.00051
866	4.65537		866	3.00005
866.5	4.66886		866.5	3.00005
867	4.68726		867	3.00028
867.5	4.6983		867.5	3.00028
868	4.6615		868	3.00028
868.5	4.67745		868.5	3.00028
869	4.66641		869	3.00028
869.5	4.63574		869.5	3.00028
870	4.65169		870	3.00028
870.5	4.64555		870.5	3.00028
871	4.59525		871	3.00028
871.5	4.58176		871.5	3.00005
872	4.61856		872	3.00028
872.5	4.60752		872.5	3.00028
873	4.60507		873	3.00028
873.5	4.61365		873.5	3.00028
874	4.60629		874	3.00028
874.5	4.54986		874.5	3.00028
875	4.58053		875	3.00028
875.5	4.59034		875.5	3.00028
876	4.5793		876	3.00028
876.5	4.56213		876.5	3.00028
877	4.54986		877	3.00005
877.5	4.53759		877.5	3.00028
878	4.53391		878	3.00028
878.5	4.55599		878.5	3.00028
879	4.51919		879	3.00028
879.5	4.50815		879.5	3.00005
880	4.51428		880	3.00028
880.5	4.5106		880.5	3.00051
881	4.49465		881	3.00028
881.5	4.46521		881.5	3.00028
882	4.48852		882	3.00005
882.5	4.51183		882.5	3.00028
883	4.48974		883	3.00028
883.5	4.46521		883.5	3.00005
884	4.47502		884	3.00028
884.5	4.46643		884.5	3.00051
885	4.49833		885	3.00028
885.5	4.44313		885.5	3.00051
886	4.4284		886	3.00028
886.5	4.43699		886.5	3.00028
887	4.43208		887	3.00028
887.5	4.4235		887.5	3.00028
888	4.41368		888	3.00005
888.5	4.44926		888.5	3.00028
889	4.41859		889	3.00028
889.5	4.39283		889.5	3.00005
890	4.38301		890	3.00028
890.5	4.3781		890.5	3.00028
891	4.34253		891	3.00028
891.5	4.35234		891.5	3.00028
892	4.34743		892	3.00005
892.5	4.34866		892.5	3.00028
893	4.34375		893	3.00028
893.5	4.33762		893.5	3.00028
894	4.33762		894	3.00028
894.5	4.30081		894.5	3.00028
895	4.28241		895	3.00028
895.5	4.26892		895.5	3.00005
896	4.25542		896	3.00028
896.5	4.29345		896.5	3.00051
897	4.25787		897	3.00028
897.5	4.25665		897.5	3.00028
898	4.26769		898	3.00028
898.5	4.26769		898.5	3.00028
899	4.26769		899	3.00028
899.5	4.2726		899.5	3.00051
900	4.26524		900	3.00028
900.5	4.26156		900.5	3.00028
901	4.23825		901	3.00028
901.5	4.23211		901.5	3.00051
902	4.27382		902	3.00028
902.5	4.22843		902.5	3.00005
903	4.23088		903	3.00028
903.5	4.23088		903.5	3.00074
904	4.19776		904	3.00028
904.5	4.21494		904.5	3.00051
905	4.19653		905	3.00028
905.5	4.20635		905.5	3.00051
906	4.19899		906	3.00028
906.5	4.21494		906.5	3.00028
907	4.18795		907	3.00028
907.5	4.14378		907.5	3.00028
908	4.14623		908	3.00028
908.5	4.16832		908.5	3.00028
909	4.21739		909	3.00005
909.5	4.19531		909.5	3.00028
910	4.19776		910	3.00028
910.5	4.19776		910.5	3.00028
911	4.18549		911	3.00051
911.5	4.172		911.5	3.00005
912	4.18181		912	3.00005
912.5	4.1904		912.5	3.00028
913	4.172		913	3.00051
913.5	4.17445		913.5	3.00005
914	4.17813		914	3.00005
914.5	4.16709		914.5	3.00028
915	4.16096		915	3.00005
915.5	4.12538		915.5	3.00051
916	4.17077		916	3.00005
916.5	4.15973		916.5	3.00005
917	4.17322		917	3.00028
917.5	4.16832		917.5	3.00028
918	4.15973		918	3.00028
918.5	4.15482		918.5	3.00028
919	4.1401		919	3.00028
919.5	4.1585		919.5	3.00028
920	4.16586		920	3.00028
920.5	4.16096		920.5	3.00028
921	4.20144		921	3.00005
921.5	4.16464		921.5	3.00028
922	4.17077		922	3.00028
922.5	4.16709		922.5	3.00028
923	4.18917		923	3.00005
923.5	4.16709		923.5	3.00028
924	4.17936		924	3.00028
924.5	4.15482		924.5	3.00005
925	4.16586		925	3.00028
925.5	4.16218		925.5	3.00028
926	4.15605		926	3.00028
926.5	4.172		926.5	3.00028
927	4.14746		927	3.00028
927.5	4.15727		927.5	3.00005
928	4.16464		928	3.00028
928.5	4.17813		928.5	3.00005
929	4.16586		929	3.00005
929.5	4.16954		929.5	3.00028
930	4.15973		930	3.00028
930.5	4.1585		930.5	3.00028
931	4.13274		931	3.00028
931.5	4.11066		931.5	3.00028
932	4.13151		932	3.00051
932.5	4.13028		932.5	3.00028
933	4.10698		933	3.00028
933.5	4.13519		933.5	3.00028
934	4.13642		934	3.00005
934.5	4.16586		934.5	3.00028
935	4.14133		935	3.00028
935.5	4.15973		935.5	3.00028
936	4.13274		936	3.00005
936.5	4.12906		936.5	3.00005
937	4.16954		937	3.00028
937.5	4.13397		937.5	3.00028
938	4.13642		938	3.00028
938.5	4.13028		938.5	3.00028
939	4.14501		939	3.00028
939.5	4.14501		939.5	3.00028
940	4.13642		940	3.00028
940.5	4.13274		940.5	3.00028
941	4.14623		941	3.00028
941.5	4.15973		941.5	3.00028
942	4.14869		942	3.00028
942.5	4.15605		942.5	3.00028
943	4.19776		943	3.00005
943.5	4.16218		943.5	3.00028
944	4.16464		944	3.00051
944.5	4.17445		944.5	3.00051
945	4.17322		945	3.00005
945.5	4.16586		945.5	3.00005
946	4.18058		946	3.00005
946.5	4.17445		946.5	3.00028
947	4.19653		947	3.00005
947.5	4.16709		947.5	3.00005
948	4.17322		948	3.00028
948.5	4.16464		948.5	3.00028
949	4.1585		949	3.00028
949.5	4.18304		949.5	3.00005
950	4.16709		950	3.00051
950.5	4.17322		950.5	3.00005
951	4.17813		951	3.00005
951.5	4.16464		951.5	3.00028
952	4.17445		952	3.00005
952.5	4.16586		952.5	3.00028
953	4.15359		953	3.00028
953.5	4.15973		953.5	3.00028
954	4.13887		954	3.00005
954.5	4.13151		954.5	3.00028
955	4.14746		955	3.00051
955.5	4.1585		955.5	3.00028
956	4.11679		956	3.00028
956.5	4.14623		956.5	3.00005
957	4.14501		957	3.00028
957.5	4.13151		957.5	3.00028
958	4.11066		958	3.00005
958.5	4.12906		958.5	3.00028
959	4.15605		959	3.00028
959.5	4.12538		959.5	3.00028
960	4.1217		960	3.00028
960.5	4.11802		960.5	3.00028
961	4.10943		961	3.00028
961.5	4.09348		961.5	3.00005
962	4.11409		962	3.00028
962.5	4.11348		962.5	3.00005
963	4.09704		963	3.00028
963.5	4.08796		963.5	3.00028
964	4.08514		964	3.00028
964.5	4.10244		964.5	3.00028
965	4.09201		965	3.00005
965.5	4.09385		965.5	3.00028
966	4.09005		966	3.00028
966.5	4.09311		966.5	3.00028
967	4.09348		967	3.00028
967.5	4.08968		967.5	3.00005
968	4.08906		968	3.00028
968.5	4.09275		968.5	3.00028
969	4.08551		969	3.00028
969.5	4.08956		969.5	3.00028
970	4.08416		970	3.00005
970.5	4.07876		970.5	3.00028
971	4.06944		971	3.00028
971.5	4.07078		971.5	3.00028
972	4.07667		972	3.00005
972.5	4.0768		972.5	3.00028
973	4.0925		973	3.00028
973.5	4.09581		973.5	3.00005
974	4.10244		974	3.00028
974.5	4.09949		974.5	3.00028
975	4.09839		975	3.00005
975.5	4.09986		975.5	3.00028
976	4.10526		976	3.00028
976.5	4.10673		976.5	3.00005
977	4.11691		977	3.00028
977.5	4.12759		977.5	3.00028
978	4.1298		978	3.00005
978.5	4.13016		978.5	3.00028
979	4.13642		979	3.00028
979.5	4.13029		979.5	3.00028
980	4.16586		980	3.00028
980.5	4.16169		980.5	3.00028
981	4.15298		981	3.00005
981.5	4.15998		981.5	3.00051
982	4.16672		982	3.00005
982.5	4.17384		982.5	3.00028
983	4.18684		983	3.00005
983.5	4.19862		983.5	3.00028
984	4.19813		984	3.00028
984.5	4.20132		984.5	3.00028
985	4.21715		985	3.00028
985.5	4.20095		985.5	3.00028
986	4.20831		986	3.00028
986.5	4.20991		986.5	3.00028
987	4.21481		987	3.00028
987.5	4.20709		987.5	3.00028
988	4.20709		988	3.00051
988.5	4.21727		988.5	3.00005
989	4.22475		989	3.00005
989.5	4.23812		989.5	3.00028
990	4.23076		990	3.00005
990.5	4.23285		990.5	3.00051
991	4.22831		991	3.00028
991.5	4.22757		991.5	3.00028
992	4.22205		992	3.00028
992.5	4.22733		992.5	3.00028
993	4.22819		993	3.00005
993.5	4.22168		993.5	3.00005
994	4.22438		994	3.00028
994.5	4.22193		994.5	3.00028
995	4.21899		995	3.00051
995.5	4.21383		995.5	3.00005
996	4.21285		996	3.00028
996.5	4.20905		996.5	3.00028
997	4.20255		997	3.00028
997.5	4.20537		997.5	3.00005
998	4.20623		998	3.00005
998.5	4.20696		998.5	3.00028
999	4.2039		999	3.00028
999.5	4.21212		999.5	3.00028
[truncated: 401 more rows]

## Sheet: Fig. 2g
Ф = 490 μm		Ф = 153 μm				Diameter (μm)	Rectification ratio
Voltage (V)	J (μA/cm2)	Voltage (V)	J (μA/cm2)			490	19.6
2.99407	10.163	2.99437	12.8485			153	30.2
2.98763	9.84571	2.98824	12.3799
2.98211	9.44935	2.98241	12.1689
2.97597	9.31192	2.97628	11.9873
2.97014	9.28247	2.97076	11.8217
2.96401	9.22911	2.96432	11.6806
2.95818	9.05428	2.9588	11.477
2.95236	8.9543	2.95266	11.3727
2.94622	8.85922	2.94653	11.3187
2.94009	8.7396	2.9407	11.2316
2.93426	8.66293	2.93395	11.1457
2.92843	8.43106	2.92843	11.1506
2.92199	8.30101	2.92261	10.9875
2.91616	8.20839	2.91647	10.8697
2.91034	8.1219	2.91034	10.7703
2.9042	8.05381	2.90451	10.6758
2.89807	7.97406	2.89838	10.5728
2.89193	7.90168	2.89224	10.4832
2.88611	7.81703	2.88611	10.471
2.87997	7.75324	2.88059	10.4906
2.87445	7.70294	2.87445	10.3274
2.86801	7.61154	2.86832	10.1569
2.86218	7.53731	2.86218	10.0342
2.85636	7.47659	2.85666	9.97532
2.84992	7.41279	2.85022	9.91152
2.84409	7.35145	2.84439	9.84895
2.83795	7.42383	2.83857	9.73977
2.83243	7.40788	2.83243	9.60972
2.82599	7.32814	2.8263	9.48827
2.81986	7.25514	2.82047	9.38153
2.81403	7.21711	2.81434	9.2245
2.8082	7.13737	2.8082	9.11531
2.80238	7.08155	2.80238	9.03557
2.79624	7.04352	2.79655	8.92515
2.79011	6.99996	2.79041	8.81351
2.78428	6.9834	2.78459	8.73622
2.77784	6.92636	2.77845	8.64298
2.77201	6.89507	2.77232	8.54116
2.76649	6.88158	2.76649	8.4884
2.76005	6.83864	2.76066	8.43442
2.75392	6.78527	2.75422	8.32156
2.74778	6.77975	2.7487	8.24304
2.74226	6.56444	2.74257	8.13753
2.73613	6.51844	2.73643	8.05288
2.72999	6.47611	2.73061	7.95473
2.72386	6.42397	2.72447	7.88726
2.71834	6.39575	2.71865	7.81365
2.7119	6.34239	2.71251	7.73636
2.70576	6.28473	2.70638	7.64189
2.70024	6.25958	2.70055	7.54866
2.6938	6.21418	2.69472	7.45296
2.68797	6.15898	2.68828	7.38549
2.68215	6.09948	2.68245	7.27262
2.67601	6.05531	2.67601	7.19288
2.66988	6.02096	2.67049	7.10209
2.66405	6.00194	2.66436	7.03707
2.65822	5.959	2.65853	6.97695
2.65209	5.89398	2.6524	6.89966
2.64596	5.82589	2.64626	6.87513
2.64013	5.77498	2.64013	6.81011
2.6343	5.75412	2.63461	6.7365
2.62847	5.72836	2.62847	6.66411
2.62234	5.71057	2.62265	6.58192
2.61621	5.648	2.6162	6.49113
2.61007	5.59402	2.61038	6.40771
2.60394	5.5382	2.60455	6.31815
2.59811	5.48545	2.59842	6.25313
2.59198	5.44742	2.59259	6.20283
2.58584	5.42227	2.58645	6.12799
2.58032	5.39098	2.58032	6.04089
2.57419	5.36154	2.57449	5.97218
2.56805	5.3002	2.56867	5.90839
2.56161	5.25174	2.56253	5.83723
2.55609	5.19346	2.5564	5.76608
2.55026	5.14807	2.55026	5.68879
2.54413	5.1358	2.54444	5.62745
2.5383	5.11004	2.5383	5.5428
2.53186	5.06833	2.53247	5.47532
2.52603	5.03459	2.52634	5.40171
2.52021	4.98736	2.52021	5.33424
2.51407	5.00515	2.51438	5.26799
2.50824	4.95301	2.50855	5.20051
2.50211	4.94319	2.50242	5.15021
2.49628	4.90945	2.49659	5.08151
2.49015	4.86836	2.49045	5.01649
2.48401	4.84014	2.48432	4.93061
2.47819	4.79843	2.47819	4.85577
2.47205	4.74629	2.47236	4.7748
2.46592	4.72236	2.46623	4.70978
2.46009	4.68249	2.4604	4.64108
2.45396	4.64569	2.45457	4.58955
2.44844	4.58128	2.44844	4.51962
2.4423	4.54202	2.44261	4.46442
2.43617	4.52178	2.43678	4.39817
2.43003	4.49417	2.43034	4.33928
2.4239	4.47332	2.42451	4.26199
2.41838	4.43038	2.41838	4.19574
2.41194	4.39296	2.41255	4.14299
2.40642	4.37333	2.40642	4.0841
2.40028	4.32119	2.40028	4.00558
2.39415	4.28316	2.39446	3.94424
2.38802	4.2347	2.38832	3.8829
2.38219	4.21998	2.38249	3.83383
2.37605	4.15925	2.37605	3.77249
2.36992	4.13103	2.37023	3.71605
2.36409	4.08196	2.3644	3.6498
2.35796	4.05804	2.35826	3.58601
2.35213	4.03473	2.35244	3.51976
2.346	3.99363	2.34661	3.45597
2.34017	3.96419	2.34048	3.38726
2.33404	3.91082	2.33434	3.33696
2.32821	3.87279	2.32821	3.27562
2.32207	3.84764	2.32238	3.23146
2.31625	3.82433	2.31655	3.18606
2.30981	3.79611	2.31042	3.13576
2.30429	3.72741	2.30429	3.07933
2.29784	3.68386	2.29846	3.02658
2.29232	3.62742	2.29263	2.97628
2.28588	3.58326	2.2865	2.93579
2.28036	3.56301	2.28036	2.88181
2.27423	3.51394	2.27453	2.82538
2.26779	3.47836	2.2684	2.7763
2.26227	3.45628	2.26227	2.72245
2.25613	3.43358	2.25644	2.68294
2.2503	3.39739	2.2503	2.62663
2.24448	3.39003	2.24448	2.57597
2.23804	3.40291	2.23834	2.52861
2.2319	3.32072	2.23252	2.47328
2.22607	3.29311	2.22638	2.4258
2.22025	3.22441	2.22025	2.38102
2.21381	3.19742	2.21442	2.3344
2.20798	3.16859	2.20829	2.28693
2.20215	3.15632	2.20215	2.24521
2.19632	3.12258	2.19602	2.21062
2.19019	3.0686	2.19019	2.16694
2.18406	3.03487	2.18436	2.12646
2.17823	2.99254	2.17823	2.08708
2.17209	2.96371	2.17271	2.04524
2.16627	2.97904	2.16657	2.00844
2.15983	2.91157	2.16013	1.97568
2.15431	2.87844	2.1543	1.93765
2.14817	2.84961	2.14786	1.89962
2.14234	2.80484	2.14234	1.86208
2.1359	2.77785	2.13621	1.82417
2.13038	2.74043	2.13038	1.78614
2.12394	2.69258	2.12456	1.74786
2.11842	2.64167	2.11873	1.71314
2.11198	2.59382	2.11229	1.67633
2.10646	2.5699	2.10646	1.63241
2.10002	2.55211	2.10033	1.61929
2.09419	2.53125	2.0945	1.5696
2.08806	2.48831	2.08836	1.5339
2.08223	2.44415	2.08223	1.4944
2.0761	2.39078	2.0764	1.45882
2.06996	2.36011	2.07027	1.42373
2.06413	2.3411	2.06413	1.39478
2.05769	2.33619	2.05831	1.36595
2.05217	2.30122	2.05248	1.33282
2.04573	2.25828	2.04634	1.30166
2.04021	2.21596	2.04021	1.27148
2.03377	2.17302	2.03438	1.24376
2.02825	2.14971	2.02825	1.21811
2.02212	2.12701	2.02242	1.19284
2.01598	2.10554	2.01659	1.1645
2.01015	2.09082	2.00985	1.14647
2.00433	2.0761	2.00433	1.11445
1.99789	2.03562	1.9985	1.09371
1.99206	2.00372	1.99236	1.0666
1.98592	1.97243	1.98623	1.04391
1.97979	1.93686	1.9801	1.02293
1.97396	1.92152	1.97427	0.999
1.96813	1.90312	1.96813	0.9806
1.962	1.88472	1.96231	0.96183
1.95587	1.84116	1.95648	0.94699
1.94973	1.80007	1.95035	0.9265
1.9439	1.77921	1.94452	0.90478
1.93777	1.75713	1.93838	0.88037
1.93194	1.75161	1.93256	0.8589
1.92612	1.73627	1.92642	0.83964
1.92029	1.75529	1.92029	0.81743
1.91385	1.70621	1.91415	0.79609
1.90802	1.66082	1.90833	0.77916
1.90189	1.64303	1.90219	0.761
1.89575	1.61666	1.89637	0.74309
1.89023	1.57617	1.88992	0.72628
1.88379	1.53937	1.88471	0.70837
1.87827	1.51299	1.87827	0.69156
1.87214	1.51176	1.87244	0.67794
1.866	1.50379	1.86631	0.65304
1.86017	1.48477	1.86079	0.63991
1.85404	1.44919	1.85465	0.62433
1.84821	1.42294	1.84852	0.60887
1.84208	1.3946	1.84239	0.59513
1.83594	1.37013	1.83625	0.58311
1.82981	1.34602	1.83012	0.569
1.82429	1.32424	1.82429	0.55906
1.81816	1.29222	1.81816	0.54937
1.81171	1.27689	1.81233	0.55465
1.80589	1.26523	1.8065	0.52766
1.80006	1.26689	1.80037	0.5122
1.79393	1.23076	1.79423	0.49944
1.7884	1.20714	1.7884	0.49171
1.78196	1.16015	1.78227	0.47871
1.77614	1.15157	1.77644	0.46914
1.7697	1.13556	1.77	0.45638
1.76387	1.13556	1.76418	0.44914
1.75804	1.10709	1.75835	0.44141
1.75191	1.06753	1.75221	0.43233
1.74608	1.03999	1.74639	0.42031
1.73995	1.02655	1.74056	0.4116
1.73412	1.02563	1.73442	0.40166
1.72798	1.0249	1.7286	0.39332
1.72185	0.99558	1.72216	0.38351
1.71602	0.96423	1.71602	0.37602
1.71019	0.93098	1.71019	0.36903
1.70375	0.92013	1.70406	0.35799
1.69793	0.91037	1.69854	0.35173
1.69179	0.90547	1.6924	0.34228
1.68596	0.90209	1.68627	0.33431
1.67983	0.8813	1.68014	0.32756
1.674	0.8651	1.67431	0.32118
1.66756	0.84161	1.66818	0.31591
1.66204	0.82229	1.66235	0.3126
1.65591	0.79922	1.65621	0.30842
1.65039	0.77554	1.65039	0.30303
1.64425	0.75248	1.64425	0.29849
1.63812	0.73696	1.63842	0.29603
1.63198	0.72518	1.63229	0.29186
1.62616	0.71396	1.62616	0.29198
1.62002	0.68605	1.62002	0.28757
1.6142	0.66758	1.61419	0.28511
1.60806	0.65409	1.60806	0.28082
1.60193	0.63716	1.60223	0.28622
1.5961	0.62869	1.5961	0.28659
1.58966	0.62317	1.59027	0.27738
1.58414	0.62207	1.58414	0.27193
1.57831	0.61072	1.57831	0.26665
1.57156	0.57845	1.57248	0.26146
1.56604	0.56349	1.56604	0.25684
1.55991	0.53637	1.56021	0.25181
1.55377	0.52104	1.55439	0.24762
1.54795	0.51877	1.54825	0.23735
1.54212	0.50491	1.54212	0.2322
1.53629	0.50681	1.53629	0.22948
1.52985	0.50251	1.53047	0.22477
1.52372	0.46418	1.52433	0.2224
1.51789	0.4459	1.5182	0.21712
1.51176	0.42302	1.51237	0.21433
1.50593	0.42909	1.50624	0.21234
1.49979	0.43013	1.50041	0.21011
1.49427	0.4359	1.49427	0.20822
1.48783	0.41602	1.48814	0.20635
1.48201	0.38977	1.48231	0.20466
1.47587	0.37315	1.47648	0.20252
1.47004	0.36658	1.47035	0.19969
1.46391	0.37597	1.46422	0.1971
1.45808	0.36204	1.45839	0.1944
1.45225	0.34168	1.45225	0.19271
1.44612	0.31217	1.44612	0.18742
1.43968	0.30438	1.44029	0.18139
1.43385	0.30733	1.43416	0.17907
1.42803	0.30089	1.42833	0.17488
1.42189	0.30598	1.4225	0.17041
1.41576	0.29929	1.41637	0.16594
1.40993	0.27819	1.40993	0.16323
1.4041	0.26402	1.4041	0.15712
1.39827	0.25396	1.39827	0.15352
1.39183	0.23366	1.39214	0.15003
1.38631	0.23071	1.38631	0.14713
1.38018	0.23182	1.38049	0.14371
1.37404	0.23525	1.37435	0.14088
1.36822	0.23323	1.36852	0.13667
1.36208	0.2258	1.36208	0.1348
1.35626	0.21985	1.35595	0.13192
1.35012	0.19992	1.35043	0.12996
1.34399	0.18857	1.34429	0.12964
1.33816	0.19198	1.33816	0.12385
1.33203	0.19329	1.33203	0.12141
1.3262	0.20216	1.3265	0.11908
1.31976	0.20334	1.32006	0.11753
1.31424	0.19812	1.31424	0.11478
1.3081	0.19079	1.3081	0.11493
1.30197	0.17179	1.30227	0.11194
1.29614	0.16463	1.29645	0.11352
1.29001	0.14731	1.29001	0.11236
1.28418	0.14057	1.28418	0.11202
1.27805	0.15703	1.27805	0.11027
1.27191	0.15385	1.27222	0.11027
1.26608	0.15858	1.26608	0.10733
1.25995	0.155	1.26056	0.1053
1.25412	0.14728	1.25412	0.10265
1.24799	0.14041	1.24799	0.1012
1.24216	0.11854	1.24216	0.10037
1.23633	0.1259	1.23633	0.09924
1.22989	0.12989	1.23051	0.09434
1.22376	0.14923	1.22437	0.09074
1.21793	0.15187	1.21824	0.08791
1.2118	0.13321	1.2118	0.08547
1.20597	0.12752	1.20628	0.08227
1.20014	0.12554	1.20045	0.07941
1.19401	0.12735	1.19401	0.0793
1.18787	0.13664	1.18818	0.0748
1.18205	0.12338	1.18235	0.07385
1.17591	0.10808	1.17622	0.07282
1.17008	0.0986	1.17039	0.07236
1.16395	0.08814	1.16426	0.07092
1.15812	0.09397	1.15812	0.06924
1.15168	0.10164	1.1523	0.0681
1.14586	0.11939	1.14647	0.06632
1.14003	0.12191	1.14033	0.06543
1.1342	0.10263	1.1342	0.06637
1.12807	0.08656	1.12807	0.0643
1.12193	0.07454	1.12224	0.06291
1.1158	0.08425	1.1161	0.06094
1.11028	0.0923	1.11028	0.06085
1.10384	0.08201	1.10445	0.05918
1.09801	0.07824	1.09832	0.05803
1.09187	0.06981	1.09218	0.05501
1.08605	0.07699	1.08635	0.0509
1.08022	0.0878	1.08022	0.05199
1.07378	0.08846	1.07439	0.04797
1.06826	0.09402	1.06857	0.04794
1.06212	0.09371	1.06182	0.04533
1.05568	0.0963	1.0563	0.04682
1.04986	0.09614	1.05016	0.04429
1.04403	0.09319	1.04403	0.0451
1.03789	0.08798	1.0382	0.04394
1.03176	0.09109	1.03237	0.04388
1.02593	0.08485	1.02655	0.04417
1.02011	0.08434	1.02041	0.04417
1.01366	0.09907	1.01428	0.0438
1.00814	0.08878	1.00814	0.04372
1.00201	0.06675	1.00201	0.04323
0.99618	0.05496	0.99618	0.04165
0.99005	0.05308	0.99005	0.04084
0.98422	0.07353	0.98391	0.03997
0.97778	0.07722	0.97778	0.03888
0.97195	0.08851	0.97226	0.03766
0.96582	0.08851	0.96612	0.03541
0.95999	0.08727	0.95999	0.03397
0.95416	0.07982	0.95416	0.03265
0.94803	0.07173	0.94834	0.03054
0.9419	0.07337	0.9422	0.03117
0.93576	0.07739	0.93637	0.02796
0.92993	0.08382	0.93024	0.0273
0.92411	0.08677	0.92411	0.02603
0.91828	0.07562	0.91859	0.02698
0.91214	0.06624	0.91214	0.02613
0.90601	0.04688	0.90632	0.02448
0.90018	0.04614	0.90018	0.02136
0.89436	0.04688	0.89405	0.02037
0.88792	0.062	0.88822	0.0194
0.88178	0.06954	0.88209	0.01798
0.87595	0.07945	0.87626	0.01371
0.87013	0.07135	0.87013	0.01282
0.86399	0.05503	0.8643	0.00929
0.85816	0.04953	0.85816	0.00757
0.85203	0.04807	0.85234	0.00511
0.8459	0.04749	0.84651	0.00309
0.84007	0.04866	0.84007	0.000701743
0.83393	0.0504	0.83455	0.000276006
0.82811	0.0554	0.82811	-0.00278
0.82228	0.07737	0.82228	-0.00432
0.81584	0.07543	0.81645	-0.00516
0.8097	0.05664	0.81001	-0.0065
0.80388	0.04758	0.80418	-0.00608
0.79836	0.03594	0.79805	-0.00804
0.79192	0.0336	0.79222	-0.00951
0.78578	0.0363	0.78609	-0.01052
0.77995	0.0439	0.78026	-0.01161
0.77351	0.05393	0.77443	-0.01072
0.76769	0.06142	0.7683	-0.01049
0.76186	0.07634	0.76217	-0.01239
0.75603	0.07688	0.75603	-0.01303
0.7502	0.07078	0.7502	-0.0134
0.74407	0.0659	0.74438	-0.01334
0.73794	0.05289	0.73824	-0.01411
0.73211	0.05311	0.73211	-0.01468
0.72597	0.04247	0.72597	-0.0161
0.71984	0.04155	0.72045	-0.01628
0.71371	0.04392	0.71432	-0.01615
0.70819	0.04991	0.70818	-0.01825
0.70236	0.06417	0.70236	-0.01864
0.69622	0.07125	0.69622	-0.02136
0.68978	0.05625	0.69009	-0.02298
0.68396	0.03988	0.68396	-0.02411
0.67782	0.03405	0.67843	-0.02347
0.6723	0.0402	0.67199	-0.0283
0.66586	0.04698	0.66617	-0.02868
0.65973	0.04397	0.66034	-0.03025
0.6539	0.04107	0.6542	-0.03061
0.64776	0.03253	0.64838	-0.03287
0.64224	0.04551	0.64224	-0.03384
0.63611	0.05801	0.63611	-0.0366
0.62998	0.07496	0.63028	-0.03737
0.62384	0.06825	0.62384	-0.03993
0.61801	0.07224	0.61801	-0.04077
0.61188	0.06319	0.61219	-0.04207
0.60605	0.04002	0.60605	-0.04296
0.59992	0.03072	0.60022	-0.04387
0.59409	0.03696	0.59409	-0.04489
0.58796	0.04772	0.58826	-0.04699
0.58182	0.06537	0.58244	-0.04755
0.57599	0.06582	0.5763	-0.04931
0.56986	0.07255	0.56986	-0.05147
0.56403	0.06939	0.56434	-0.05245
0.5579	0.0689	0.55821	-0.05399
0.55207	0.05325	0.55207	-0.05367
0.54594	0.03593	0.54594	-0.05502
0.54011	0.02472	0.54011	-0.05538
0.53398	0.02884	0.53398	-0.05656
0.52815	0.02742	0.52815	-0.05798
0.52232	0.03649	0.52232	-0.05901
0.51619	0.06038	0.51619	-0.05962
0.50975	0.07053	0.51036	-0.06208
0.50423	0.04651	0.50392	-0.06099
0.49778	0.02804	0.49778	-0.06252
0.49226	0.0313	0.49226	-0.06252
0.48582	0.04539	0.48613	-0.06301
0.48	0.06774	0.48	-0.0628
0.47386	0.05405	0.47417	-0.06188
0.46803	0.04566	0.46834	-0.06139
0.4619	0.02461	0.4619	-0.06269
0.45607	0.02518	0.45607	-0.06083
0.45025	0.03566	0.45024	-0.06354
0.4438	0.03156	0.44442	-0.06425
0.43798	0.03277	0.43828	-0.06402
0.43184	0.0262	0.43215	-0.06744
0.42602	0.03039	0.42601	-0.06808
0.42019	0.0467	0.41988	-0.07163
0.41405	0.04349	0.41436	-0.07216
0.40792	0.04401	0.40792	-0.07538
0.40209	0.04488	0.40209	-0.07799
0.39596	0.04238	0.39626	-0.08111
0.39013	0.0391	0.39013	-0.08531
0.384	0.03677	0.3843	-0.08629
0.37817	0.03869	0.37848	-0.08753
0.37204	0.03886	0.37203	-0.08979
0.3659	0.03945	0.36621	-0.09048
0.36007	0.05656	0.35977	-0.09215
0.35425	0.0512	0.35425	-0.09247
0.34781	0.02633	0.34842	-0.09319
0.34198	0.01841	0.34198	-0.09303
0.33584	0.0098	0.33615	-0.09346
0.32971	0.01287	0.33032	-0.0925
0.32388	0.0204	0.32419	-0.09393
0.31744	0.01117	0.31805	-0.09195
0.31192	0.00212	0.31223	-0.09534
0.30609	0.0129	0.30609	-0.09382
0.30027	0.03528	0.29996	-0.09709
0.29413	0.0256	0.29413	-0.09802
0.288	0.01298	0.288	-0.09818
0.28186	-0.01101	0.28217	-0.10103
0.27573	-0.00155	0.27634	-0.10292
0.2699	0.0098	0.2699	-0.10442
0.26407	0.02711	0.26407	-0.10662
0.25794	0.01112	0.25794	-0.10968
0.25181	0.00638	0.25242	-0.11183
0.24567	-0.0188	0.24598	-0.1143
0.23984	-0.01425	0.24015	-0.11605
0.23371	-0.00618	0.23402	-0.11973
0.22819	0.01566	0.22819	-0.12323
0.22206	0.00617	0.22206	-0.12379
0.21592	-0.00716	0.21592	-0.12642
0.2104	-0.02836	0.21009	-0.12834
0.20396	-0.01928	0.20427	-0.1298
0.19813	-0.00933	0.19813	-0.13195
0.192	0.00696	0.1923	-0.13322
0.18586	-0.0031	0.18617	-0.13448
0.17973	-0.02607	0.18004	-0.13736
0.17421	-0.03461	0.17421	-0.13825
0.16808	-0.01919	0.16807	-0.13969
0.16225	-0.00244	0.16194	-0.13951
0.15611	-0.00442	0.15642	-0.14197
0.14998	-0.01795	0.14998	-0.14256
0.14415	-0.03976	0.14415	-0.14405
0.13802	-0.03075	0.13863	-0.14418
0.13158	-0.02453	0.13219	-0.14697
0.12606	0.00291	0.12606	-0.1477
0.12023	-0.01938	0.11992	-0.14885
0.11379	-0.02762	0.11409	-0.14892
0.10796	-0.04335	0.10827	-0.15052
0.10183	-0.03601	0.10244	-0.1516
0.096	-0.01738	0.09569	-0.15397
0.08987	-0.00686	0.09017	-0.15522
0.08373	-0.0268	0.08404	-0.15658
0.0779	-0.03924	0.07821	-0.15779
0.07208	-0.04635	0.07208	-0.16011
0.06625	-0.03331	0.06625	-0.16183
0.05981	-0.02019	0.06011	-0.16422
0.05429	-0.0103	0.05429	-0.1652
0.04815	-0.02563	0.04846	-0.16638
0.04202	-0.03291	0.04202	-0.16875
0.03619	-0.04462	0.03619	-0.16987
0.03006	-0.04576	0.03006	-0.17171
0.02392	-0.03702	0.02392	-0.17371
0.0181	-0.02365	0.01779	-0.17675
0.01196	-0.01263	0.01227	-0.17839
0.00613	-0.03048	0.00613	-0.18098
2.38041e-07	-0.04846	-1.1902e-07	-0.18313
-0.00613	-0.05523	-0.00583	-0.18692
-0.01227	-0.05133	-0.01165	-0.18916
-0.0181	-0.03843	-0.01779	-0.19245
-0.02362	-0.01857	-0.02392	-0.19372
-0.02975	-0.01901	-0.03006	-0.19559
-0.03588	-0.03377	-0.03588	-0.19592
-0.04202	-0.04244	-0.04202	-0.19899
-0.04754	-0.04096	-0.04785	-0.19902
-0.05429	-0.04011	-0.05398	-0.20071
-0.05981	-0.04668	-0.05981	-0.20073
-0.06594	-0.04693	-0.06594	-0.20224
-0.07208	-0.05408	-0.07177	-0.20316
-0.07821	-0.06	-0.0779	-0.20432
-0.08404	-0.06998	-0.08404	-0.20624
-0.09048	-0.06278	-0.08987	-0.20712
-0.09631	-0.05567	-0.096	-0.21019
-0.10213	-0.03339	-0.10183	-0.21254
-0.10796	-0.03222	-0.10796	-0.21498
-0.11379	-0.05146	-0.11379	-0.21705
-0.11992	-0.05844	-0.11992	-0.22071
-0.12606	-0.07077	-0.12606	-0.22409
-0.13219	-0.08129	-0.13219	-0.22801
-0.13832	-0.08595	-0.13771	-0.23057
-0.14415	-0.08521	-0.14385	-0.23489
-0.14998	-0.08685	-0.14998	-0.23923
-0.15611	-0.08437	-0.15611	-0.24422
-0.16163	-0.08685	-0.16194	-0.24815
-0.16807	-0.08632	-0.16777	-0.25527
-0.1739	-0.08186	-0.1736	-0.26232
-0.18004	-0.07434	-0.18004	-0.2694
-0.18617	-0.07712	-0.18586	-0.27207
-0.192	-0.07867	-0.192	-0.27491
-0.19783	-0.09289	-0.19783	-0.27936
-0.20396	-0.10455	-0.20396	-0.28513
-0.21009	-0.09425	-0.21009	-0.29086
-0.21592	-0.08834	-0.21592	-0.29006
-0.22206	-0.0829	-0.22206	-0.29467
-0.22788	-0.07569	-0.22819	-0.29946
-0.23402	-0.07971	-0.23371	-0.30274
-0.23984	-0.09476	-0.23984	-0.3065
-0.24628	-0.09843	-0.24598	-0.31161
-0.25181	-0.11033	-0.25211	-0.31448
-0.25794	-0.13524	-0.25763	-0.32576
-0.26407	-0.13899	-0.26407	-0.33529
-0.2699	-0.13022	-0.2699	-0.367
-0.27573	-0.12887	-0.27573	-0.3559
-0.28217	-0.12034	-0.28217	-0.36768
-0.2883	-0.11979	-0.28769	-0.36596
-0.29382	-0.11985	-0.29382	-0.37553
-0.29996	-0.11697	-0.29996	-0.38522
-0.30609	-0.11231	-0.30579	-0.40289
-0.31192	-0.13764	-0.31192	-0.41001
-0.31836	-0.14746	-0.31775	-0.42792
-0.32419	-0.155	-0.32388	-0.43601
-0.33002	-0.16868	-0.32971	-0.44399
-0.33615	-0.18849	-0.33584	-0.46607
-0.34167	-0.19113	-0.34198	-0.48717
-0.34811	-0.1877	-0.34781	-0.49956
-0.35394	-0.21506	-0.35394	-0.50067
-0.35977	-0.20714	-0.35977	-0.51146
-0.36621	-0.21328	-0.3659	-0.53244
-0.37203	-0.2123	-0.37203	-0.54066
-0.37817	-0.20825	-0.37786	-0.55919
-0.384	-0.1861	-0.384	-0.55232
-0.39013	-0.20837	-0.38982	-0.5614
-0.39626	-0.21966	-0.39596	-0.55956
-0.40209	-0.24573	-0.40209	-0.52925
-0.40823	-0.23929	-0.40792	-0.5106
-0.41405	-0.24382	-0.41375	-0.47871
-0.41988	-0.24389	-0.42019	-0.51711
-0.42601	-0.24223	-0.42571	-0.48079
-0.43215	-0.24953	-0.43184	-0.48349
-0.43798	-0.25413	-0.43767	-0.48975
-0.44411	-0.2645	-0.4438	-0.49846
-0.45024	-0.26695	-0.44994	-0.50656
-0.45607	-0.25278	-0.45577	-0.51723
-0.46221	-0.24916	-0.4619	-0.5295
-0.46834	-0.2464	-0.46773	-0.54655
-0.47417	-0.25849	-0.47417	-0.54827
-0.48	-0.26824	-0.48	-0.59329
-0.48613	-0.27566	-0.48613	-0.57501
-0.49196	-0.26339	-0.49196	-0.58336
-0.49809	-0.2472	-0.49778	-0.59072
-0.50392	-0.23444	-0.50392	-0.60213
-0.51036	-0.25591	-0.50975	-0.61268
-0.51588	-0.26542	-0.51588	-0.62789
-0.52232	-0.27351	-0.52201	-0.68396
-0.52815	-0.26217	-0.52784	-0.68346
-0.53398	-0.24928	-0.53367	-0.67954
-0.54011	-0.22941	-0.5398	-0.74223
-0.54594	-0.24389	-0.54594	-0.74836
-0.55176	-0.24984	-0.55207	-0.70849
-0.5579	-0.24793	-0.5579	-0.76309
-0.56403	-0.2548	-0.56403	-0.73389
-0.57017	-0.24579	-0.56986	-0.75057
-0.57599	-0.23953	-0.57599	-0.76566
-0.58182	-0.23334	-0.58213	-0.7756
-0.58826	-0.21763	-0.58796	-0.79314
-0.59378	-0.21751	-0.59378	-0.79388
-0.60022	-0.23229	-0.59992	-0.8075
-0.60605	-0.23511	-0.60605	-0.85547
-0.61219	-0.23199	-0.61219	-0.83915
-0.61801	-0.23327	-0.61801	-0.84835
-0.62415	-0.2264	-0.62384	-0.8643
-0.62997	-0.21082	-0.62998	-0.87252
-0.63611	-0.20291	-0.63611	-0.90074
-0.64224	-0.22125	-0.64194	-0.93177
-0.64807	-0.23039	-0.64807	-0.91165
-0.6542	-0.23695	-0.6539	-0.92405
-0.66003	-0.22689	-0.66003	-0.93582
-0.66617	-0.21726	-0.66555	-0.95104
-0.67199	-0.2015	-0.67199	-0.9633
-0.67782	-0.18782	-0.67813	-0.97054
-0.68395	-0.1977	-0.68396	-0.97668
-0.69009	-0.20763	-0.69009	-0.99213
-0.69622	-0.21358	-0.69622	-0.98796
-0.70205	-0.21456	-0.70205	-0.9968
-0.70788	-0.21708	-0.70788	-1.0071
-0.71432	-0.21536	-0.71401	-1.00121
-0.72015	-0.1961	-0.72015	-1.00575
-0.72628	-0.19322	-0.72628	-1.00821
-0.73241	-0.17365	-0.7318	-1.01201
-0.73824	-0.17837	-0.73824	-1.01557
-0.74407	-0.19187	-0.74407	-1.01876
-0.7502	-0.19487	-0.7502	-1.02452
-0.75603	-0.20641	-0.75603	-1.02685
-0.76217	-0.21303	-0.76217	-1.04305
-0.76799	-0.20917	-0.7683	-1.0363
-0.77413	-0.19788	-0.77413	-1.04059
-0.77995	-0.19224	-0.77995	-1.04513
-0.78578	-0.18064	-0.78578	-1.04513
-0.79192	-0.1888	-0.79192	-1.04341
-0.79836	-0.20138	-0.79774	-1.04795
-0.80418	-0.19138	-0.80418	-1.04845
-0.81001	-0.1834	-0.81001	-1.05654
-0.81584	-0.19248	-0.81584	-1.04881
-0.82197	-0.20628	-0.82228	-1.04979
-0.8278	-0.23113	-0.82811	-1.04759
-0.83393	-0.2215	-0.83393	-1.04538
-0.84007	-0.21254	-0.84007	-1.0455
-0.84651	-0.19813	-0.8459	-1.04096
-0.85203	-0.19438	-0.85203	-1.03716
-0.85816	-0.20493	-0.85786	-1.03164
-0.86399	-0.21015	-0.86399	-1.03237
-0.87013	-0.21193	-0.86982	-1.0309
-0.87595	-0.20635	-0.87626	-1.02747
-0.88239	-0.19727	-0.88209	-1.02661
-0.88791	-0.22248	-0.88822	-1.02293
-0.89405	-0.22769	-0.89405	-1.02145
-0.89988	-0.24076	-0.89988	-1.01949
-0.90601	-0.21978	-0.90601	-1.01618
-0.91214	-0.21052	-0.91245	-1.01863
-0.91797	-0.19629	-0.91797	-1.01508
-0.92411	-0.19849	-0.92411	-1.0087
-0.92993	-0.20647	-0.92993	-1.00207
-0.93607	-0.22426	-0.93607	-1.00207
-0.94189	-0.22328	-0.9419	-0.99569
-0.94772	-0.23438	-0.94803	-0.9914
-0.95416	-0.22806	-0.95386	-0.98723
-0.9603	-0.21426	-0.95999	-0.98171
-0.96612	-0.19714	-0.96613	-0.97582
-0.97195	-0.18849	-0.97195	-0.96956
-0.97809	-0.21788	-0.97809	-0.9611
-0.98391	-0.21837	-0.98422	-0.95288
-0.99005	-0.23051	-0.99005	-0.94331
-0.99588	-0.20904	-0.99588	-0.93325
-1.00201	-0.20162	-1.00201	-0.92196
-1.00814	-0.18813	-1.00784	-0.91337
-1.01397	-0.18776	-1.01428	-0.9038
-1.02011	-0.21052	-1.02011	-0.89914
-1.02624	-0.21493	-1.02593	-0.89178
-1.03207	-0.22542	-1.03207	-0.87902
-1.03789	-0.20598	-1.0382	-0.87252
-1.04403	-0.19819	-1.04403	-0.86185
-1.04986	-0.18199	-1.05016	-0.85559
-1.0563	-0.19162	-1.05599	-0.84369
-1.06182	-0.20444	-1.06212	-0.83473
-1.06795	-0.22199	-1.06795	-0.82516
-1.07439	-0.22591	-1.07409	-0.81817
-1.07991	-0.20659	-1.08022	-0.81204
-1.08635	-0.20021	-1.08605	-0.80443
-1.09187	-0.18665	-1.09218	-0.7983
-1.09801	-0.1861	-1.09801	-0.78983
-1.10414	-0.19757	-1.10414	-0.78431
-1.10966	-0.19923	-1.11028	-0.77658
-1.1161	-0.19524	-1.1161	-0.77167
-1.12193	-0.19555	-1.12224	-0.76407
-1.12807	-0.18653	-1.12807	-0.75842
-1.13389	-0.18322	-1.13389	-0.75266
-1.14033	-0.16678	-1.14003	-0.74763
-1.14585	-0.15813	-1.14616	-0.74333
-1.15199	-0.16745	-1.15199	-0.73892
-1.15782	-0.16003	-1.15812	-0.73205
-1.16395	-0.16801	-1.16395	-0.72542
-1.17008	-0.18518	-1.17008	-0.72297
-1.17591	-0.19948	-1.17591	-0.72015
-1.18205	-0.19696	-1.18174	-0.7118
-1.18787	-0.17886	-1.18818	-0.70604
-1.19401	-0.17457	-1.1937	-0.70015
-1.20014	-0.16255	-1.20014	-0.69549
-1.20597	-0.16132	-1.20597	-0.69217
-1.2118	-0.16623	-1.2118	-0.68825
-1.21824	-0.16353	-1.21793	-0.68432
-1.22406	-0.15666	-1.22406	-0.67672
-1.22989	-0.15924	-1.22989	-0.67328
-1.23603	-0.17825	-1.23603	-0.66813
-1.24185	-0.19015	-1.24216	-0.66384
-1.24799	-0.19604	-1.24829	-0.65893
-1.25382	-0.19451	-1.25412	-0.6539
-1.25995	-0.19567	-1.25995	-0.64948
-1.26608	-0.17764	-1.26608	-0.64384
-1.27191	-0.16801	-1.27191	-0.63832
-1.27805	-0.15555	-1.27805	-0.63427
-1.28387	-0.1812	-1.28418	-0.62801
-1.29001	-0.18954	-1.29031	-0.6247
-1.29583	-0.18978	-1.29614	-0.62065
-1.30227	-0.1777	-1.30227	-0.61697
-1.3078	-0.15623	-1.3081	-0.61403
-1.31393	-0.17022	-1.31393	-0.61182
-1.32006	-0.18359	-1.32006	-0.60863
-1.3262	-0.19518	-1.3262	-0.60605
-1.33203	-0.17653	-1.33203	-0.61734
-1.33816	-0.17028	-1.33816	-0.60642
-1.34429	-0.15574	-1.34399	-0.60262
-1.35012	-0.18009	-1.34982	-0.5971
-1.35626	-0.1869	-1.35626	-0.59268
-1.36208	-0.19757	-1.36208	-0.58961
-1.36791	-0.17929	-1.36791	-0.58569
-1.37374	-0.17598	-1.37405	-0.58323
-1.38018	-0.16948	-1.38018	-0.57869
-1.38601	-0.15948	-1.38601	-0.57698
-1.39214	-0.16623	-1.39214	-0.57366
-1.39797	-0.18095	-1.39797	-0.56974
-1.4041	-0.19948	-1.4038	-0.56679
-1.40993	-0.19303	-1.40993	-0.56287
-1.41637	-0.17598	-1.41637	-0.55833
-1.4222	-0.16242	-1.4222	-0.55403
-1.42772	-0.1693	-1.42803	-0.54827
-1.43416	-0.18831	-1.43385	-0.54336
-1.43999	-0.19696	-1.43999	-0.53931
-1.44612	-0.19076	-1.44581	-0.53575
-1.45195	-0.18181	-1.45195	-0.53391
-1.45808	-0.15979	-1.45777	-0.52925
-1.46391	-0.16304	-1.46422	-0.52569
-1.46974	-0.18389	-1.47004	-0.52361
-1.47618	-0.18917	-1.47618	-0.52128
-1.48231	-0.20291	-1.48201	-0.51882
-1.48783	-0.18978	-1.48783	-0.51784
-1.49397	-0.17807	-1.49427	-0.51698
-1.50041	-0.16715	-1.5001	-0.51539
-1.50623	-0.1712	-1.50624	-0.51416
-1.51206	-0.18923	-1.51206	-0.51416
-1.51789	-0.19279	-1.5182	-0.51257
-1.52433	-0.19224	-1.52433	-0.51232
-1.53046	-0.18696	-1.53016	-0.51122
-1.53629	-0.1923	-1.53629	-0.50999
-1.54181	-0.19168	-1.54212	-0.50729
-1.54856	-0.19144	-1.54795	-0.50447
-1.55408	-0.19273	-1.55408	-0.50263
-1.56021	-0.19359	-1.56021	-0.49944
-1.56635	-0.19113	-1.56604	-0.49699
-1.57248	-0.18764	-1.57218	-0.4965
-1.578	-0.1861	-1.57831	-0.49478
-1.58414	-0.18524	-1.58383	-0.4922
-1.59027	-0.18794	-1.58997	-0.48926
-1.59641	-0.18064	-1.5961	-0.4884
-1.60193	-0.17684	-1.60223	-0.48521
-1.60837	-0.16997	-1.60837	-0.47932
-1.6142	-0.16482	-1.6142	-0.48227
-1.62033	-0.18408	-1.62002	-0.47957
-1.62585	-0.19003	-1.62616	-0.47699
-1.63198	-0.17647	-1.63198	-0.47687
-1.63812	-0.15997	-1.63812	-0.47527
-1.64425	-0.1531	-1.64395	-0.4738
-1.65008	-0.17635	-1.65008	-0.47355
-1.65621	-0.19034	-1.65621	-0.47159
-1.66204	-0.19714	-1.66204	-0.47086
-1.66818	-0.1815	-1.66787	-0.47073
-1.67431	-0.165	-1.674	-0.46828
-1.68014	-0.15752	-1.68014	-0.46632
-1.68627	-0.17635	-1.68627	-0.46497
-1.6921	-0.18248	-1.6921	-0.46435
-1.69823	-0.19567	-1.69823	-0.46276
-1.70406	-0.20009	-1.70406	-0.46288
-1.70989	-0.19972	-1.70989	-0.45209
-1.71602	-0.19371	-1.71602	-0.45797
-1.72246	-0.1807	-1.72216	-0.45724
-1.72798	-0.1788	-1.72829	-0.45564
-1.73412	-0.17126	-1.73412	-0.45343
-1.74025	-0.17377	-1.73995	-0.45245
-1.74608	-0.18751	-1.74608	-0.45233
-1.75191	-0.20334	-1.75191	-0.45221
-1.75835	-0.1942	-1.75804	-0.45319
-1.76417	-0.18684	-1.76418	-0.45454
-1.7697	-0.16696	-1.77	-0.44914
-1.77583	-0.18451	-1.77614	-0.45245
-1.78227	-0.18954	-1.78196	-0.45258
-1.7884	-0.20708	-1.7881	-0.45123
-1.79423	-0.21046	-1.79423	-0.45172
-1.80006	-0.20015	-1.80006	-0.45319
-1.80619	-0.1969	-1.80589	-0.45282
-1.81202	-0.17377	-1.81233	-0.45196
-1.81815	-0.17163	-1.81816	-0.45049
-1.82398	-0.19003	-1.82429	-0.44877
-1.83012	-0.19352	-1.83012	-0.44791
-1.83625	-0.19629	-1.83625	-0.44767
-1.84208	-0.2034	-1.84208	-0.44767
-1.84821	-0.21297	-1.84852	-0.44681
-1.85435	-0.22002	-1.85404	-0.44706
-1.85987	-0.2215	-1.86017	-0.44791
-1.866	-0.22297	-1.86631	-0.44718
-1.87244	-0.22364	-1.87214	-0.44387
-1.87796	-0.22321	-1.87827	-0.44325
-1.8841	-0.22094	-1.8841	-0.44239
-1.89023	-0.21904	-1.89023	-0.44153
-1.89606	-0.20978	-1.89606	-0.44019
-1.90219	-0.20892	-1.90219	-0.4408
-1.90802	-0.21119	-1.90802	-0.43896
-1.91415	-0.23131	-1.91415	-0.43798
-1.92029	-0.21849	-1.91998	-0.43749
-1.92581	-0.19831	-1.92612	-0.43381
-1.93194	-0.19291	-1.93194	-0.43172
-1.93777	-0.21162	-1.93808	-0.43479
-1.9439	-0.22763	-1.94421	-0.43344
-1.95004	-0.23536	-1.95004	-0.43393
-1.95617	-0.21794	-1.95617	-0.43282
-1.962	-0.20524	-1.962	-0.43246
-1.96813	-0.1969	-1.96813	-0.43454
-1.97396	-0.22254	-1.97427	-0.42313
-1.97979	-0.23548	-1.9804	-0.42927
-1.98592	-0.24106	-1.98623	-0.42828
-1.99206	-0.22849	-1.99206	-0.42583
-1.99819	-0.21659	-1.99819	-0.42473
-2.00402	-0.20616	-2.00433	-0.4224
-2.00985	-0.21291	-2.01015	-0.42264
-2.01629	-0.2345	-2.01598	-0.42178
-2.02181	-0.24517	-2.02242	-0.42301
-2.02825	-0.23708	-2.02825	-0.41712
-2.03408	-0.22714	-2.03408	-0.41626
-2.04021	-0.2118	-2.04021	-0.41553
-2.04634	-0.21414	-2.04604	-0.41442
-2.05248	-0.21242	-2.05187	-0.4078
-2.058	-0.21745	-2.058	-0.41418
-2.06383	-0.22978	-2.06383	-0.41405
-2.07027	-0.23561	-2.06996	-0.41356
-2.07609	-0.24021	-2.0761	-0.41393
-2.08192	-0.2572	-2.08192	-0.41393
-2.08836	-0.25401	-2.08836	-0.41442
-2.0945	-0.24659	-2.0945	-0.41577
-2.10002	-0.2245	-2.10063	-0.41565
-2.10615	-0.22352	-2.10615	-0.41577
-2.11198	-0.24149	-2.11229	-0.41516
-2.11842	-0.251	-2.11811	-0.41651
-2.12394	-0.2518	-2.12425	-0.41405
-2.13008	-0.26536	-2.13038	-0.41209
-2.13652	-0.271	-2.13621	-0.41209
-2.14234	-0.25707	-2.14234	-0.41234
-2.14817	-0.25376	-2.14817	-0.41381
-2.154	-0.2391	-2.1543	-0.40314
-2.16013	-0.23941	-2.16044	-0.41197
-2.16596	-0.24855	-2.16596	-0.41074
-2.1724	-0.26615	-2.17209	-0.40841
-2.17853	-0.27953	-2.17823	-0.40829
-2.18436	-0.2745	-2.18436	-0.40694
-2.19019	-0.25922	-2.19019	-0.4035
-2.19602	-0.25333	-2.19602	-0.40301
-2.20184	-0.24695	-2.20215	-0.40044
-2.20829	-0.2537	-2.20798	-0.39872
-2.21411	-0.26824	-2.21381	-0.39712
-2.22025	-0.27689	-2.21994	-0.39455
-2.22577	-0.2894	-2.22607	-0.39332
-2.23221	-0.29817	-2.23221	-0.3905
-2.23834	-0.28002	-2.23834	-0.3905
-2.24417	-0.26879	-2.24417	-0.38964
-2.25	-0.26174	-2.2503	-0.38927
-2.25613	-0.2756	-2.25613	-0.39074
-2.26227	-0.2859	-2.26227	-0.38927
-2.2684	-0.30652	-2.26809	-0.39062
-2.27453	-0.3013	-2.27423	-0.3916
-2.28005	-0.2959	-2.28036	-0.39418
-2.28619	-0.2967	-2.28619	-0.39516
-2.29202	-0.29247	-2.29232	-0.39663
-2.29815	-0.28075	-2.29815	-0.39737
-2.30428	-0.27603	-2.30429	-0.39749
-2.31011	-0.27885	-2.31011	-0.39896
-2.31625	-0.27799	-2.31594	-0.39786
-2.32238	-0.27873	-2.32207	-0.39676
-2.32821	-0.28081	-2.3279	-0.39663
-2.33403	-0.29799	-2.33434	-0.39761
-2.34017	-0.3029	-2.34017	-0.39761
-2.346	-0.32105	-2.3463	-0.39712
-2.35213	-0.32909	-2.35213	-0.39602
-2.35796	-0.31308	-2.35826	-0.39025
-2.3644	-0.30032	-2.3644	-0.39528
-2.37023	-0.29265	-2.36992	-0.39393
-2.37605	-0.31915	-2.37636	-0.39344
-2.38219	-0.33209	-2.38219	-0.39492
-2.38802	-0.34007	-2.38802	-0.39418
-2.39415	-0.3251	-2.39415	-0.39393
-2.39998	-0.31921	-2.40028	-0.39295
-2.40611	-0.324	-2.40611	-0.39197
-2.41255	-0.32651	-2.41225	-0.38449
-2.41807	-0.33117	-2.41838	-0.38952
-2.42421	-0.33406	-2.42421	-0.38976
-2.43003	-0.34173	-2.43034	-0.38449
-2.43648	-0.3481	-2.43617	-0.3851
-2.4423	-0.35313	-2.44261	-0.38424
-2.44813	-0.35528	-2.44844	-0.38424
-2.45426	-0.35706	-2.45426	-0.38375
-2.4604	-0.36068	-2.46009	-0.38203
-2.46592	-0.36491	-2.46623	-0.38449
-2.47236	-0.36688	-2.47236	-0.38424
-2.47819	-0.3654	-2.47819	-0.38535
-2.48432	-0.36829	-2.48432	-0.38633
-2.49015	-0.36289	-2.49015	-0.38719
-2.49628	-0.35301	-2.49628	-0.38952
-2.50242	-0.3489	-2.50242	-0.39111
-2.50794	-0.33614	-2.50855	-0.39087
-2.51376	-0.35669	-2.51438	-0.3943
-2.52021	-0.36994	-2.52021	-0.39271
-2.52634	-0.38313	-2.52603	-0.39234
-2.53217	-0.37	-2.53217	-0.39307
-2.5383	-0.36614	-2.5383	-0.39271
-2.54413	-0.3624	-2.54413	-0.39688
-2.54996	-0.37013	-2.55026	-0.39995
-2.5564	-0.37571	-2.5564	-0.40142
-2.56222	-0.38828	-2.56223	-0.40387
-2.56805	-0.37841	-2.56805	-0.40277
-2.57419	-0.36497	-2.57449	-0.40461
-2.58001	-0.3562	-2.58032	-0.40179
-2.58615	-0.3616	-2.58615	-0.40277
-2.59228	-0.36258	-2.59228	-0.40375
-2.59842	-0.36093	-2.59842	-0.40436
-2.60394	-0.36822	-2.60424	-0.40436
-2.61007	-0.37295	-2.61007	-0.40314
-2.6162	-0.38473	-2.6162	-0.40387
-2.62203	-0.39147	-2.62234	-0.40473
-2.62847	-0.39215	-2.62817	-0.40682
-2.63461	-0.40215	-2.6343	-0.40951
-2.64043	-0.41785	-2.64013	-0.41123
-2.64596	-0.4	-2.64626	-0.41626
-2.65209	-0.39239	-2.6527	-0.41957
-2.65822	-0.37902	-2.65822	-0.42657
-2.66405	-0.38497	-2.66436	-0.43
-2.66988	-0.38172	-2.67019	-0.43184
-2.67632	-0.39521	-2.67632	-0.43368
-2.68215	-0.40049	-2.68245	-0.43601
-2.68828	-0.40313	-2.68828	-0.43712
-2.69441	-0.40988	-2.69442	-0.43479
-2.70024	-0.41227	-2.70024	-0.43405
-2.70607	-0.41576	-2.70607	-0.43393
-2.7122	-0.41675	-2.7122	-0.43246
-2.71803	-0.41484	-2.71803	-0.43221
-2.72417	-0.41386	-2.72417	-0.43086
-2.7303	-0.40024	-2.7303	-0.43
-2.73643	-0.41153	-2.73643	-0.42902
-2.74226	-0.42895	-2.74226	-0.42963
-2.74809	-0.44656	-2.74809	-0.42951
-2.75422	-0.44545	-2.75422	-0.43
-2.76005	-0.43245	-2.76005	-0.42841
-2.76618	-0.43073	-2.76619	-0.42694
-2.77201	-0.43558	-2.77232	-0.42865
-2.77815	-0.45447	-2.77845	-0.42939
-2.78397	-0.44797	-2.78428	-0.43
-2.79011	-0.44067	-2.79041	-0.43049
-2.79624	-0.42086	-2.79593	-0.42951
-2.80238	-0.43815	-2.80238	-0.42963
-2.8082	-0.4487	-2.8082	-0.42939
-2.81434	-0.46539	-2.81464	-0.42951
-2.82016	-0.45926	-2.82016	-0.43209
-2.82599	-0.44251	-2.8263	-0.43221
-2.83213	-0.43453	-2.83243	-0.43098
-2.83826	-0.44834	-2.83826	-0.42595
-2.84439	-0.4576	-2.84409	-0.43246
-2.85022	-0.45723	-2.85022	-0.43479
-2.85605	-0.45827	-2.85636	-0.43565
-2.86218	-0.45711	-2.86249	-0.43319
-2.86832	-0.44803	-2.86832	-0.43393
-2.87445	-0.45913	-2.87445	-0.43454
-2.88028	-0.47661	-2.88028	-0.43516
-2.88641	-0.48833	-2.88611	-0.43295
-2.89224	-0.48557	-2.89224	-0.43295
-2.89837	-0.47287	-2.89807	-0.4327
-2.90451	-0.47122	-2.9042	-0.43356
-2.91034	-0.45815	-2.91064	-0.43172
-2.91616	-0.46189	-2.91647	-0.43184
-2.9223	-0.46275	-2.9223	-0.4316
-2.92843	-0.47809	-2.92813	-0.42988
-2.93426	-0.48606	-2.93426	-0.42939
-2.94009	-0.50146	-2.94009	-0.42878
-2.94591	-0.51195	-2.94622	-0.42878
-2.95235	-0.50275	-2.95235	-0.42767
-2.95818	-0.49956	-2.95818	-0.42608
-2.96432	-0.48177	-2.96432	-0.42399
-2.97014	-0.4749	-2.97014	-0.42718
-2.97597	-0.49103	-2.97628	-0.42694
-2.98211	-0.499	-2.98211	-0.42681
-2.98793	-0.4987	-2.98824	-0.42694
-2.99407	-0.50471	-2.99407	-0.42608
-3.0002	-0.5182	-3.0002	-0.42608

## Sheet: Fig. 2h
		Na+ concentration (%)
	Rectification ratio	10	20	30	40
Cl- concentration (%)	25	2.16	3.19	5.13	9.59
	50	3.27	5.95	7.76	11.3
	75	4.09	9.7	10.07	12.5
	100	5.1	10.35	12.2	13.93

## Sheet: Fig. 3b
IB = -2.00 μA		IB = -1.50 μA		IB = -1.00 μA		IB = -0.50 μA		IB = 0 μA
VC (V)	IC (μA)	VC (V)	IC (μA)	VC (V)	IC (μA)	VC (V)	IC (μA)	VC (V)	IC (μA)
-1	0.03983	-1	-0.0154	-1	-0.04992	-1	-0.08974	-1	-0.14307
-0.94998	0.06369	-0.94998	0.000213965	-0.94998	-0.02467	-0.94998	-0.05459	-0.94998	-0.10126
-0.89999	0.10172	-0.89999	0.01014	-0.89999	-0.0107	-0.89999	-0.03568	-0.89999	-0.07456
-0.84999	0.15245	-0.84999	0.02683	-0.84999	-0.0023	-0.84999	-0.02298	-0.84999	-0.05572
-0.8	0.21056	-0.8	0.0548	-0.8	0.00364	-0.8	-0.01461	-0.8	-0.04178
-0.75002	0.27212	-0.75002	0.09118	-0.75002	0.00951	-0.75002	-0.00878	-0.75002	-0.03093
-0.70001	0.33803	-0.70001	0.13611	-0.70001	0.01605	-0.70001	-0.00254	-0.70001	-0.02295
-0.65002	0.40653	-0.65002	0.18466	-0.65002	0.03251	-0.65002	0.00133	-0.65002	-0.01681
-0.60001	0.47649	-0.60001	0.23859	-0.60001	0.05646	-0.60001	0.00583	-0.60001	-0.01224
-0.55002	0.54827	-0.55002	0.29561	-0.55002	0.09032	-0.55002	0.01028	-0.55002	-0.00862
-0.50001	0.61963	-0.50001	0.35516	-0.50001	0.13031	-0.50001	0.01524	-0.50001	-0.00587
-0.45001	0.69241	-0.45001	0.41502	-0.45001	0.17441	-0.45001	0.02188	-0.45001	-0.00366
-0.4	0.76448	-0.4	0.47589	-0.4	0.22224	-0.4	0.03524	-0.4	-0.00223
-0.35001	0.83682	-0.35001	0.54088	-0.35001	0.27249	-0.35001	0.05827	-0.35001	-0.000966831
-0.3	0.90905	-0.3	0.60193	-0.3	0.32321	-0.3	0.08584	-0.3	-7.93629e-05
-0.25	0.98059	-0.25	0.66476	-0.25	0.37644	-0.25	0.11996	-0.25	0.000807875
-0.19999	1.05195	-0.19999	0.72712	-0.19999	0.42911	-0.19999	0.15805	-0.19999	0.00185
-0.15	1.12109	-0.15	0.78957	-0.15	0.48295	-0.15	0.19636	-0.15	0.00261
-0.1	1.19102	-0.1	0.85172	-0.1	0.53665	-0.1	0.23797	-0.1	0.00344
-0.04999	1.26003	-0.04999	0.91287	-0.04999	0.5875	-0.04999	0.2785	-0.04999	0.0042
-1.10195e-05	1.32937	-1.10195e-05	0.97262	-1.10195e-05	0.64077	-1.10195e-05	0.31884	-1.10195e-05	0.00489
0.04998	1.39378	0.04998	1.03085	0.04998	0.69197	0.04998	0.35778	0.04998	0.00557
0.09999	1.4591	0.09999	1.09028	0.09999	0.74089	0.09999	0.39389	0.09999	0.0063
0.15001	1.52202	0.15001	1.14624	0.15001	0.78856	0.15001	0.42694	0.15001	0.00704
0.2	1.58165	0.2	1.20053	0.2	0.83328	0.2	0.45437	0.2	0.00779
0.25001	1.64295	0.25001	1.25218	0.25001	0.87397	0.25001	0.47551	0.25001	0.00868
0.30001	1.69879	0.30001	1.30153	0.30001	0.91139	0.30001	0.49023	0.30001	0.00938
0.35001	1.75283	0.35001	1.34575	0.35001	0.94324	0.35001	0.49675	0.35001	0.0102
0.40001	1.80456	0.40001	1.38768	0.40001	0.96831	0.40001	0.50118	0.40001	0.01116
0.45002	1.85044	0.45002	1.42379	0.45002	0.9853	0.45002	0.5029	0.45002	0.01227
0.50002	1.89155	0.50002	1.45396	0.50002	0.99527	0.50002	0.50481	0.50002	0.01343
0.55002	1.92917	0.55002	1.47633	0.55002	0.99966	0.55002	0.50617	0.55002	0.0148
0.60002	1.95504	0.60002	1.48932	0.60002	1.00232	0.60002	0.50812	0.60002	0.01626
0.65001	1.97789	0.65001	1.49695	0.65001	1.00407	0.65001	0.50963	0.65001	0.01807
0.70001	1.98964	0.70001	1.50083	0.70001	1.00618	0.70001	0.51058	0.70001	0.02025
0.75	1.99688	0.75	1.50338	0.75	1.00733	0.75	0.51193	0.75	0.02327
0.8	2.00003	0.8	1.5053	0.8	1.00956	0.8	0.51388	0.8	0.02734
0.85	1.99521	0.85	1.50671	0.85	1.01111	0.85	0.51653	0.85	0.03285
0.89999	2.00454	0.89999	1.50867	0.89999	1.01312	0.89999	0.51826	0.89999	0.04035
0.94998	2.00631	0.94998	1.50987	0.94998	1.01476	0.94998	0.52052	0.94998	0.05072
0.99998	2.00735	0.99998	1.51348	0.99998	1.01692	0.99998	0.52283	0.99998	0.06189

## Sheet: Fig. 3c
	VB = -4.0 V	VB = -3.0 V	VB = -2.0 V	VB = -1.0 V	VB = 0 V	VB = 1.0 V	VB = 2.0 V	VB = 3.0 V	VB = 4.0 V
VC (V)	IC (μA)	IC (μA)	IC (μA)	IC (μA)	IC (μA)	IC (μA)	IC (μA)	IC (μA)	IC (μA)
-1	5.75165e-05	-0.05953	-0.02971	-0.02075	-0.01626	-0.01266	-0.01073	-0.01057	-0.01048
-0.975	4.23054e-05	-0.04297	-0.02369	-0.01738	-0.01387	-0.01097	-0.00957	-0.00957	-0.00962
-0.95	9.47478e-05	-0.03264	-0.01982	-0.0151	-0.01229	-0.00981	-0.00871	-0.00883	-0.00888
-0.925	0.00019939	-0.02564	-0.017	-0.01341	-0.0111	-0.00896	-0.00803	-0.00816	-0.00829
-0.9	0.000325024	-0.02047	-0.01479	-0.01206	-0.01014	-0.00825	-0.00744	-0.00762	-0.0078
-0.875	0.000494132	-0.01641	-0.01298	-0.01092	-0.00932	-0.00766	-0.00695	-0.00715	-0.00733
-0.85	0.000805783	-0.01317	-0.01147	-0.00995	-0.00861	-0.00714	-0.00651	-0.00672	-0.00692
-0.825	0.0013	-0.01049	-0.01013	-0.00908	-0.00799	-0.00668	-0.00612	-0.00633	-0.00655
-0.8	0.00195	-0.00832	-0.00895	-0.0083	-0.00741	-0.00625	-0.00578	-0.00598	-0.0062
-0.775	0.00267	-0.00654	-0.00789	-0.00761	-0.00691	-0.00589	-0.00545	-0.00566	-0.00588
-0.75	0.00346	-0.00511	-0.00697	-0.00698	-0.00645	-0.00554	-0.00516	-0.00536	-0.00559
-0.725	0.00432	-0.00396	-0.00613	-0.00639	-0.00603	-0.00524	-0.00487	-0.0051	-0.00532
-0.7	0.0051	-0.00296	-0.00536	-0.00586	-0.00565	-0.00494	-0.00462	-0.00483	-0.00506
-0.675	0.00601	-0.00216	-0.00466	-0.00536	-0.00528	-0.00467	-0.00439	-0.0046	-0.00482
-0.65	0.00695	-0.00147	-0.00402	-0.00489	-0.00493	-0.00442	-0.00418	-0.00438	-0.00458
-0.625	0.00798	-0.000861782	-0.00345	-0.00446	-0.00462	-0.00418	-0.00397	-0.00416	-0.00436
-0.6	0.00911	-0.00032594	-0.00291	-0.00404	-0.00431	-0.00396	-0.00378	-0.00397	-0.00416
-0.575	0.01055	0.000195678	-0.00243	-0.00366	-0.00402	-0.00374	-0.0036	-0.00378	-0.00397
-0.55	0.01239	0.000824449	-0.00201	-0.00329	-0.00374	-0.00354	-0.00342	-0.00361	-0.00379
-0.525	0.01425	0.00145	-0.00162	-0.00295	-0.00348	-0.00334	-0.00326	-0.00344	-0.00363
-0.5	0.01609	0.00203	-0.00128	-0.00263	-0.00323	-0.00316	-0.00311	-0.00328	-0.00346
-0.475	0.01764	0.0025	-0.000981942	-0.00232	-0.00299	-0.00299	-0.00296	-0.00313	-0.00331
-0.45	0.01868	0.00295	-0.000708083	-0.00204	-0.00276	-0.00281	-0.00282	-0.00299	-0.00317
-0.425	0.01962	0.00342	-0.000454282	-0.00177	-0.00254	-0.00265	-0.00268	-0.00285	-0.00303
-0.4	0.02041	0.00389	-0.000227333	-0.00151	-0.00233	-0.0025	-0.00255	-0.00272	-0.0029
-0.375	0.02112	0.00445	-8.94284e-05	-0.00129	-0.00213	-0.00235	-0.00243	-0.0026	-0.00277
-0.35	0.02195	0.00513	0.000198379	-0.00107	-0.00194	-0.00221	-0.00231	-0.00248	-0.00265
-0.325	0.02263	0.00612	0.000487754	-0.000878314	-0.00176	-0.00207	-0.00219	-0.00238	-0.00254
-0.3	0.02403	0.00737	0.000746896	-0.000711498	-0.00158	-0.00193	-0.00208	-0.00226	-0.00243
-0.275	0.02538	0.00907	0.00109	-0.000553183	-0.00141	-0.0018	-0.00197	-0.00216	-0.00233
-0.25	0.02712	0.01133	0.00145	-0.000408314	-0.00125	-0.00168	-0.00187	-0.00206	-0.00222
-0.225	0.02925	0.01432	0.00184	-0.000282196	-0.0011	-0.00155	-0.00177	-0.00197	-0.00213
-0.2	0.03139	0.01775	0.0022	-0.000157091	-0.000957134	-0.00143	-0.00167	-0.00187	-0.00205
-0.175	0.0352	0.02147	0.00257	-8.37492e-05	-0.000821049	-0.00132	-0.00157	-0.00179	-0.00195
-0.15	0.04096	0.02507	0.00292	4.65169e-05	-0.000696386	-0.00121	-0.00149	-0.0017	-0.00187
-0.125	0.04823	0.02836	0.00325	0.000177214	-0.00057324	-0.00111	-0.0014	-0.00162	-0.00179
-0.1	0.05812	0.03111	0.00367	0.000314425	-0.000465122	-0.00101	-0.00131	-0.00154	-0.00171
-0.075	0.06595	0.03555	0.00417	0.00046383	-0.000370909	-0.000906996	-0.00122	-0.00146	-0.00163
-0.05	0.07746	0.0373	0.00478	0.000635293	-0.000281243	-0.000807779	-0.00114	-0.00138	-0.00156
-0.025	0.09111	0.0401	0.00557	0.000830004	-0.000197718	-0.000714264	-0.00107	-0.00131	-0.00149
0	0.10572	0.04391	0.0067	0.00113	-0.000121238	-0.000627652	-0.000987669	-0.00123	-0.00143
0.025	0.12383	0.04966	0.00804	0.00154	-4.86353e-05	-0.00054364	-0.000914015	-0.00116	-0.00136
0.05	0.14581	0.05638	0.00967	0.00197	-9.2124e-06	-0.000461425	-0.000835268	-0.0011	-0.00129
0.075	0.16678	0.06486	0.0114	0.00233	6.0963e-05	-0.000388441	-0.000765096	-0.00104	-0.00123
0.1	0.1816	0.07374	0.01312	0.00262	0.000139662	-0.000316604	-0.000701354	-0.000968808	-0.00117
0.125	0.20343	0.0826	0.0147	0.00285	0.000218498	-0.000249469	-0.000634956	-0.000909505	-0.00111
0.15	0.2285	0.09136	0.01597	0.00313	0.000300756	-0.000189133	-0.000567787	-0.000848958	-0.00105
0.175	0.26438	0.10053	0.01687	0.00344	0.000389319	-0.000134296	-0.000502824	-0.00079056	-0.000997101
0.2	0.31059	0.11083	0.01753	0.00385	0.00048904	-8.24061e-05	-0.000444499	-0.000737002	-0.000943677
0.225	0.36275	0.12345	0.01861	0.00436	0.00061026	-5.17522e-05	-0.000390504	-0.000678117	-0.000892492
0.25	0.40972	0.13759	0.02016	0.00498	0.000816132	-1.59306e-05	-0.000335333	-0.000627053	-0.000839673
0.275	0.46242	0.15346	0.02202	0.00575	0.0011	3.53294e-05	-0.000281831	-0.00057556	-0.000790909
0.3	0.53332	0.17044	0.02438	0.00665	0.00145	7.94183e-05	-0.000231229	-0.000525046	-0.000747156
0.325	0.6178	0.1888	0.02715	0.00767	0.00182	0.000130371	-0.000183945	-0.000476569	-0.000701749
0.35	0.71865	0.21013	0.03082	0.00872	0.00207	0.000182222	-0.000138705	-0.000429128	-0.000658123
0.375	0.8271	0.22909	0.03395	0.00972	0.00235	0.000234882	-9.69866e-05	-0.000387247	-0.000610657
0.4	0.93633	0.24963	0.03738	0.01047	0.00256	0.000290706	-5.74064e-05	-0.00034358	-0.000567619
0.425	1.04304	0.27635	0.041	0.0111	0.00278	0.00035206	-3.52638e-05	-0.000301206	-0.000525585
0.45	1.16008	0.29895	0.04476	0.01154	0.00303	0.000418664	2.02961e-06	-0.000260573	-0.000486912
0.475	1.29432	0.32092	0.04874	0.01206	0.00335	0.000497624	3.73215e-05	-0.000221809	-0.000451452
0.5	1.45224	0.34378	0.0532	0.01272	0.00376	0.000591639	6.81261e-05	-0.000184586	-0.000413409
0.525	1.60615	0.3668	0.05799	0.01366	0.00422	0.000738303	0.000106872	-0.00014813	-0.000377206
0.55	1.75221	0.39072	0.06345	0.01519	0.00475	0.00102	0.000145145	-0.000114069	-0.000343057
0.575	1.90124	0.41767	0.06959	0.01669	0.00531	0.00128	0.000183672	-8.18329e-05	-0.000308923
0.6	2.07556	0.44544	0.07656	0.01836	0.00589	0.00151	0.000224246	-5.10971e-05	-0.00027649
0.625	2.27088	0.47311	0.0844	0.02039	0.00639	0.00172	0.000268465	-3.3122e-05	-0.000245633
0.65	2.45204	0.50217	0.0928	0.02286	0.00676	0.00193	0.00031672	-3.61502e-06	-0.000215172
0.675	2.61557	0.53078	0.10219	0.02505	0.00704	0.00217	0.000368883	2.42923e-05	-0.000185181
0.7	2.77366	0.55881	0.11221	0.0276	0.00734	0.0024	0.000426649	5.03859e-05	-0.000157291
0.725	3.0041	0.58991	0.12502	0.03038	0.00769	0.00262	0.00049828	7.98239e-05	-0.000130132
0.75	3.1888	0.62608	0.13962	0.03309	0.0082	0.00291	0.000588457	0.000108627	-0.000104893
0.775	3.3546	0.65035	0.15147	0.0361	0.00887	0.00321	0.000743443	0.000138077	-7.91086e-05
0.8	3.53064	0.68663	0.16311	0.03934	0.00965	0.00354	0.000981324	0.000169129	-5.45234e-05
0.825	3.71741	0.71813	0.17504	0.04287	0.01059	0.00389	0.00125	0.000201506	-4.03e-05
0.85	3.90515	0.75191	0.18672	0.04675	0.01172	0.00421	0.00146	0.000236719	-1.6311e-05
0.875	4.06728	0.78759	0.19867	0.05123	0.01291	0.00453	0.00165	0.000274194	5.408e-06
0.9	4.22362	0.82675	0.21093	0.05593	0.01428	0.00483	0.00184	0.00031627	2.67374e-05
0.925	4.37943	0.86485	0.22291	0.06105	0.01577	0.00516	0.00204	0.000362056	4.78792e-05
0.95	4.56587	0.89822	0.24093	0.06661	0.01733	0.00552	0.00223	0.000414918	6.91584e-05
0.975	4.73834	0.92798	0.25532	0.07234	0.01901	0.00599	0.00245	0.00048486	9.15832e-05
1	4.86624	0.9618	0.26952	0.0783	0.0207	0.00649	0.0027	0.000611802	0.000115915

## Sheet: Fig. 3e
Time (s)	Vout (V)	VB (V)	VA (V)
0	0.41625	5.02734	0.01328
0.00016	0.41594	5.02703	0.01266
0.00032	0.41719	5.02781	0.01188
0.00048	0.41688	5.02875	0.01125
0.00064	0.41547	5.02953	0.01156
0.0008	0.41656	5.02734	0.01375
0.00096	0.41688	5.02813	0.01297
0.00112	0.41656	5.02672	0.01156
0.00128	0.41656	5.02641	0.01156
0.00144	0.41719	5.02594	0.01125
0.0016	0.41547	5.02625	0.01234
0.00176	0.41734	5.02703	0.01219
0.00192	0.41797	5.02641	0.01109
0.00208	0.41688	5.02844	0.01125
0.00224	0.41656	5.02813	0.01156
0.0024	0.41688	5.02766	0.01016
0.00256	0.41688	5.02844	0.01078
0.00272	0.41688	5.03031	0.01266
0.00288	0.41719	5.02891	0.01328
0.00304	0.41719	5.02844	0.01328
0.0032	0.41688	5.02703	0.01219
0.00336	0.41734	5.02766	0.01156
0.00352	0.41797	5.02625	0.01328
0.00368	0.41797	5.02641	0.01438
0.00384	0.41984	5.02641	0.01578
0.004	0.41906	5.02562	0.01688
0.00416	0.41688	5.02766	0.01234
0.00432	0.41578	5.02766	0.01188
0.00448	0.41594	5.02875	0.01109
0.00464	0.41734	5.02766	0.01266
0.0048	0.41766	5.02484	0.01297
0.00496	0.41734	5.02703	0.01156
0.00512	0.41625	5.02844	0.00969
0.00528	0.41516	5.02641	0.00859
0.00544	0.41484	5.02734	0.00937
0.0056	0.41547	5.02594	0.00969
0.00576	0.41594	5.02594	0.00969
0.00592	0.41578	5.02641	0.01156
0.00608	0.41547	5.02734	0.01047
0.00624	0.41437	5.02734	0.01125
0.0064	0.41484	5.02641	0.01156
0.00656	0.41469	5.02641	0.00906
0.00672	0.41437	5.02516	0.01016
0.00688	0.41547	5.02531	0.01156
0.00704	0.41547	5.02672	0.01219
0.0072	0.41578	5.02734	0.01078
0.00736	0.41516	5.02813	0.00828
0.00752	0.41484	5.02844	0.00875
0.00768	0.41547	5.02844	0.01016
0.00784	0.41656	5.02922	0.00969
0.008	0.41578	5.02891	0.00969
0.00816	0.41688	5.02891	0.01078
0.00832	0.41578	5.02953	0.01219
0.00848	0.41547	5.02844	0.01109
0.00864	0.41469	5.02953	0.00859
0.0088	0.41516	5.02813	0.00797
0.00896	0.41547	5.02734	0.00828
0.00912	0.41578	5.02703	0.00797
0.00928	0.41625	5.02641	0.00984
0.00944	0.41656	5.02594	0.00984
0.0096	0.41469	5.02625	0.00937
0.00976	0.41359	5.02641	0.00969
0.00992	0.41469	5.02734	0.01047
0.01008	0.41594	5.02703	0.00969
0.01024	0.41578	5.02672	0.01156
0.0104	0.41656	5.02484	0.01188
0.01056	0.41688	5.02406	0.01359
0.01072	0.41734	5.02375	0.01234
0.01088	0.41734	5.02516	0.01266
0.01104	0.41594	5.02422	0.01266
0.0112	0.41625	5.02422	0.01125
0.01136	0.41766	5.02484	0.01406
0.01152	0.41719	5.02406	0.01484
0.01168	0.41797	5.02516	0.01625
0.01184	0.41938	5.02516	0.01734
0.012	0.41844	5.02516	0.01578
0.01216	0.41938	5.02453	0.01688
0.01232	0.41797	5.02531	0.01609
0.01248	0.41734	5.02516	0.01484
0.01264	0.41594	5.02625	0.01375
0.0128	0.41578	5.02531	0.01359
0.01296	0.41547	5.02734	0.01406
0.01312	0.41656	5.02703	0.01375
0.01328	0.41547	5.02453	0.01328
0.01344	0.41516	5.02313	0.01469
0.0136	0.41578	5.02453	0.01406
0.01376	0.41688	5.02453	0.01484
0.01392	0.41719	5.02516	0.01609
0.01408	0.41547	5.02516	0.01375
0.01424	0.41484	5.02625	0.01219
0.0144	0.41484	5.02625	0.01328
0.01456	0.41516	5.02594	0.01406
0.01472	0.41594	5.02453	0.01438
0.01488	0.41547	5.02281	0.01297
0.01504	0.41516	5.02484	0.01125
0.0152	0.41578	5.02594	0.01234
0.01536	0.41594	5.02594	0.01219
0.01552	0.41547	5.02594	0.01156
0.01568	0.41516	5.02484	0.01188
0.01584	0.41437	5.02422	0.01047
0.016	0.41547	5.02531	0.00984
0.01616	0.41484	5.02625	0.01078
0.01632	0.41359	5.02672	0.01125
0.01648	0.41375	5.02625	0.01188
0.01664	0.41484	5.02734	0.01266
0.0168	0.41547	5.02672	0.01438
0.01696	0.41594	5.02703	0.01406
0.01712	0.41547	5.02766	0.01375
0.01728	0.41516	5.02641	0.01578
0.01744	0.41594	5.02703	0.01469
0.0176	0.41578	5.02672	0.01266
0.01776	0.41656	5.02672	0.01406
0.01792	0.41625	5.02562	0.01438
0.01808	0.41688	5.02562	0.01578
0.01824	0.41766	5.02562	0.01547
0.0184	0.41766	5.02641	0.01609
0.01856	0.41719	5.02531	0.01609
0.01872	0.41719	5.02562	0.01547
0.01888	0.41734	5.02484	0.01578
0.01904	0.41766	5.02625	0.01578
0.0192	0.41719	5.02531	0.01609
0.01936	0.41594	5.02516	0.01578
0.01952	0.41594	5.02406	0.01734
0.01968	0.41734	5.02344	0.01797
0.01984	0.41688	5.02313	0.01625
0.02	0.41578	5.02406	0.01547
0.02016	0.41594	5.02484	0.01547
0.02032	0.41578	5.02406	0.01406
0.02048	0.41656	5.02281	0.01375
0.02064	0.41594	5.02406	0.01469
0.0208	0.41594	5.02406	0.01578
0.02096	0.41437	5.02422	0.01625
0.02112	0.41375	5.02516	0.01719
0.02128	0.41469	5.02594	0.01609
0.02144	0.41547	5.02531	0.01766
0.0216	0.41688	5.02516	0.01688
0.02176	0.41828	5.02406	0.01844
0.02192	0.41766	5.02281	0.01875
0.02208	0.41656	5.02266	0.01906
0.02224	0.41594	5.02484	0.01797
0.0224	0.41547	5.02516	0.01766
0.02256	0.41719	5.02531	0.01797
0.02272	0.41938	5.02531	0.02016
0.02288	0.41875	5.02344	0.02047
0.02304	0.41734	5.02406	0.01984
0.0232	0.41516	5.02516	0.01984
0.02336	0.41594	5.02422	0.01875
0.02352	0.41625	5.02313	0.01828
0.02368	0.41594	5.02406	0.01625
0.02384	0.41547	5.02375	0.01609
0.024	0.41625	5.02406	0.01656
0.02416	0.41516	5.02344	0.01688
0.02432	0.41578	5.02406	0.01578
0.02448	0.41625	5.02344	0.01484
0.02464	0.41719	5.02281	0.01625
0.0248	0.41516	5.02234	0.01516
0.02496	0.41688	5.02203	0.01656
0.02512	0.41547	5.02375	0.01609
0.02528	0.41469	5.02375	0.01547
0.02544	0.41516	5.02453	0.01469
0.0256	0.41437	5.02562	0.01359
0.02576	0.41437	5.02562	0.01375
0.02592	0.41578	5.02531	0.01375
0.02608	0.41656	5.02531	0.01438
0.02624	0.41547	5.02531	0.01656
0.0264	0.41578	5.02375	0.01719
0.02656	0.41656	5.02516	0.01547
0.02672	0.41688	5.02516	0.01438
0.02688	0.41688	5.02484	0.01578
0.02704	0.41578	5.02484	0.01406
0.0272	0.41547	5.02531	0.01328
0.02736	0.41719	5.02625	0.01375
0.02752	0.41625	5.02672	0.01375
0.02768	0.41547	5.02734	0.01266
0.02784	0.41547	5.02672	0.01266
0.028	0.41406	5.02875	0.01156
0.02816	0.41469	5.02813	0.01047
0.02832	0.41625	5.02531	0.01156
0.02848	0.41516	5.02672	0.01156
0.02864	0.41516	5.02734	0.01188
0.0288	0.41437	5.02703	0.01156
0.02896	0.41328	5.02672	0.01125
0.02912	0.41406	5.02766	0.01188
0.02928	0.41437	5.02625	0.01188
0.02944	0.41437	5.02625	0.01234
0.0296	0.41359	5.02562	0.01234
0.02976	0.41375	5.02641	0.01234
0.02992	0.41266	5.02516	0.01328
0.03008	0.41328	5.02562	0.01328
0.03024	0.41375	5.02562	0.01297
0.0304	0.41375	5.02594	0.01375
0.03056	0.41406	5.02703	0.01406
0.03072	0.41328	5.02672	0.01406
0.03088	0.41516	5.02844	0.01359
0.03104	0.41375	5.02875	0.01234
0.0312	0.41359	5.02875	0.01188
0.03136	0.41469	5.02703	0.01219
0.03152	0.41469	5.02781	0.01328
0.03168	0.41594	5.02641	0.01359
0.03184	0.41547	5.02531	0.01266
0.032	0.41594	5.02562	0.01375
0.03216	0.41625	5.02562	0.01438
0.03232	0.41766	5.02562	0.01547
0.03248	0.41688	5.02641	0.01406
0.03264	0.41656	5.02594	0.01469
0.0328	0.41625	5.02672	0.01469
0.03296	0.41594	5.02672	0.01469
0.03312	0.41547	5.02562	0.01359
0.03328	0.41578	5.02516	0.01484
0.03344	0.41656	5.02562	0.01406
0.0336	0.41547	5.02531	0.01406
0.03376	0.41484	5.02562	0.01109
0.03392	0.41484	5.02562	0.01156
0.03408	0.41266	5.02516	0.01234
0.03424	0.41375	5.02484	0.01297
0.0344	0.41437	5.02422	0.01469
0.03456	0.41406	5.02344	0.01438
0.03472	0.41469	5.02406	0.01484
0.03488	0.41375	5.02422	0.01578
0.03504	0.41328	5.02531	0.01406
0.0352	0.41484	5.02562	0.01328
0.03536	0.41297	5.02531	0.01266
0.03552	0.41328	5.02625	0.01297
0.03568	0.41359	5.02562	0.01234
0.03584	0.41375	5.02734	0.01188
0.036	0.41406	5.02781	0.01266
0.03616	0.41437	5.02766	0.01406
0.03632	0.41437	5.02766	0.01406
0.03648	0.41406	5.02531	0.01375
0.03664	0.41484	5.02703	0.01156
0.0368	0.41359	5.02766	0.01078
0.03696	0.41297	5.02813	0.01188
0.03712	0.41328	5.02703	0.01234
0.03728	0.41234	5.02703	0.01109
0.03744	0.41406	5.02672	0.01188
0.0376	0.41406	5.02766	0.01297
0.03776	0.41547	5.02672	0.01297
0.03792	0.41469	5.02594	0.01234
0.03808	0.41328	5.02531	0.01219
0.03824	0.41375	5.02562	0.01047
0.0384	0.41297	5.02531	0.01016
0.03856	0.41234	5.02641	0.00906
0.03872	0.41219	5.02594	0.00969
0.03888	0.41125	5.02531	0.01047
0.03904	0.41109	5.02531	0.01016
0.0392	0.41359	5.02641	0.01125
0.03936	0.41266	5.02625	0.01109
0.03952	0.41016	5.02641	0.00937
0.03968	0.41297	5.02641	0.01078
0.03984	0.41266	5.02594	0.01125
0.04	0.41266	5.02625	0.01078
0.04016	0.41437	5.02641	0.01078
0.04032	0.41297	5.02703	0.01125
0.04048	0.41469	5.02672	0.01266
0.04064	0.41484	5.02766	0.01156
0.0408	0.41437	5.02766	0.01125
0.04096	0.41594	5.02734	0.01156
0.04112	0.41469	5.02766	0.01125
0.04128	0.41406	5.02781	0.01078
0.04144	0.41437	5.02781	0.00969
0.0416	0.41484	5.02813	0.01078
0.04176	0.41375	5.02844	0.01078
0.04192	0.41406	5.02875	0.01219
0.04208	0.41375	5.02844	0.00969
0.04224	0.41266	5.02844	0.00984
0.0424	0.41359	5.02813	0.00906
0.04256	0.41469	5.02875	0.01016
0.04272	0.41484	5.02766	0.01188
0.04288	0.41484	5.02641	0.01125
0.04304	0.41328	5.02734	0.01016
0.0432	0.41328	5.02672	0.01016
0.04336	0.41328	5.02625	0.01047
0.04352	0.41266	5.02562	0.00984
0.04368	0.41516	5.02406	0.01078
0.04384	0.41516	5.02406	0.01188
0.044	0.41406	5.02531	0.00984
0.04416	0.41359	5.02594	0.00984
0.04432	0.41266	5.02562	0.00875
0.04448	0.41359	5.02703	0.00969
0.04464	0.41234	5.02703	0.00859
0.0448	0.41375	5.02625	0.01016
0.04496	0.41437	5.02672	0.00937
0.04512	0.41406	5.02703	0.00859
0.04528	0.41484	5.02641	0.01016
0.04544	0.41469	5.02703	0.01125
0.0456	0.41547	5.02672	0.01125
0.04576	0.41578	5.02703	0.01234
0.04592	0.41578	5.02672	0.01234
0.04608	0.41437	5.02844	0.01156
0.04624	0.41469	5.02844	0.01109
0.0464	0.41484	5.02891	0.01234
0.04656	0.41437	5.02766	0.01406
0.04672	0.41547	5.02766	0.01406
0.04688	0.41406	5.02875	0.01188
0.04704	0.41375	5.02844	0.01156
0.0472	0.41328	5.02844	0.01156
0.04736	0.41109	5.02641	0.01109
0.04752	0.41187	5.02562	0.01047
0.04768	0.41187	5.02672	0.01078
0.04784	0.41187	5.02594	0.01219
0.048	0.41047	5.02531	0.01156
0.04816	0.41078	5.02562	0.00984
0.04832	0.41109	5.02641	0.01047
0.04848	0.41219	5.02641	0.01125
0.04864	0.41359	5.02484	0.01156
0.0488	0.41437	5.02375	0.01078
0.04896	0.41266	5.02531	0.01078
0.04912	0.41234	5.02703	0.01078
0.04928	0.41297	5.02813	0.00937
0.04944	0.41297	5.02844	0.00859
0.0496	0.41359	5.02703	0.00859
0.04976	0.41359	5.02703	0.00984
0.04992	0.41359	5.02734	0.01156
0.05008	0.41328	5.02672	0.01109
0.05024	0.41375	5.02703	0.01078
0.0504	0.41469	5.02734	0.01047
0.05056	0.41484	5.02844	0.01125
0.05072	0.41469	5.02781	0.01297
0.05088	0.41578	5.02891	0.01234
0.05104	0.41516	5.02922	0.01125
0.0512	0.41516	5.03031	0.01328
0.05136	0.41469	5.02844	0.01297
0.05152	0.41406	5.02844	0.01297
0.05168	0.41297	5.02891	0.01047
0.05184	0.41359	5.02813	0.01188
0.052	0.41297	5.02813	0.01188
0.05216	0.41359	5.02672	0.01266
0.05232	0.41469	5.02703	0.01266
0.05248	0.41359	5.02625	0.01359
0.05264	0.41328	5.02562	0.01359
0.0528	0.41469	5.02625	0.01469
0.05296	0.41406	5.02516	0.01406
0.05312	0.41406	5.02516	0.01297
0.05328	0.41234	5.02422	0.01234
0.05344	0.41266	5.02313	0.01219
0.0536	0.41516	5.02406	0.01516
0.05376	0.41484	5.02516	0.01484
0.05392	0.41406	5.02516	0.01328
0.05408	0.41266	5.02641	0.01219
0.05424	0.41406	5.02562	0.01297
0.0544	0.41437	5.02625	0.01297
0.05456	0.41328	5.02625	0.01219
0.05472	0.41406	5.02766	0.01266
0.05488	0.41297	5.02844	0.01266
0.05504	0.41406	5.02781	0.01328
0.0552	0.41375	5.02875	0.01266
0.05536	0.41109	5.03062	0.01016
0.05552	0.41234	5.02922	0.01078
0.05568	0.41187	5.03031	0.01016
0.05584	0.41375	5.02875	0.01109
0.056	0.41469	5.02766	0.01156
0.05616	0.41328	5.02813	0.01219
0.05632	0.41234	5.02734	0.01109
0.05648	0.41406	5.02766	0.01297
0.05664	0.41375	5.02641	0.01266
0.0568	0.41484	5.02672	0.01125
0.05696	0.41406	5.02641	0.01125
0.05712	0.41484	5.02625	0.01406
0.05728	0.41359	5.02531	0.01219
0.05744	0.41297	5.02594	0.01156
0.0576	0.41187	5.02672	0.01188
0.05776	0.41187	5.02625	0.01219
0.05792	0.41125	5.02453	0.01234
0.05808	0.41156	5.02594	0.01219
0.05824	0.41125	5.02625	0.01156
0.0584	0.41078	5.02703	0.01125
0.05856	0.41125	5.02625	0.01156
0.05872	0.41109	5.02781	0.01156
0.05888	0.41187	5.02781	0.01156
0.05904	0.41266	5.02734	0.01266
0.0592	0.41234	5.02594	0.01266
0.05936	0.41234	5.02672	0.01109
0.05952	0.41266	5.02844	0.00984
0.05968	0.41359	5.02734	0.01047
0.05984	0.41219	5.02766	0.01047
0.06	0.41297	5.02891	0.01016
0.06016	0.41375	5.02875	0.01297
0.06032	0.41437	5.02734	0.01219
0.06048	0.41359	5.02813	0.01156
0.06064	0.41297	5.02953	0.01109
0.0608	0.41266	5.02672	0.01219
0.06096	0.41234	5.02703	0.01234
0.06112	0.41266	5.02813	0.00906
0.06128	0.41266	5.02672	0.01047
0.06144	0.41406	5.02562	0.01188
0.0616	0.41437	5.02625	0.01297
0.06176	0.41406	5.02641	0.01125
0.06192	0.41125	5.02531	0.01078
0.06208	0.41266	5.02562	0.01188
0.06224	0.41297	5.02734	0.01156
0.0624	0.41359	5.02625	0.01219
0.06256	0.41359	5.02703	0.01297
0.06272	0.41266	5.02516	0.01266
0.06288	0.41234	5.02516	0.01156
0.06304	0.41266	5.02766	0.01016
0.0632	0.41266	5.02734	0.01078
0.06336	0.41297	5.02516	0.01156
0.06352	0.41359	5.02484	0.01125
0.06368	0.41375	5.02562	0.01047
0.06384	0.41469	5.02453	0.01156
0.064	0.41578	5.02406	0.01266
0.06416	0.41656	5.02453	0.01547
0.06432	0.41578	5.02422	0.01547
0.06448	0.41484	5.02453	0.01578
0.06464	0.41469	5.02516	0.01688
0.0648	0.41516	5.02422	0.01625
0.06496	0.41516	5.02453	0.01547
0.06512	0.41375	5.02562	0.01406
0.06528	0.41375	5.02781	0.01469
0.06544	0.41484	5.02766	0.01516
0.0656	0.41516	5.02781	0.01547
0.06576	0.41469	5.02781	0.01406
0.06592	0.41406	5.02672	0.01438
0.06608	0.41359	5.02703	0.01516
0.06624	0.41406	5.02734	0.01484
0.0664	0.41516	5.02562	0.01609
0.06656	0.41578	5.02453	0.01578
0.06672	0.41688	5.02375	0.01656
0.06688	0.41484	5.02422	0.01609
0.06704	0.41266	5.02562	0.01484
0.0672	0.41187	5.02562	0.01406
0.06736	0.41297	5.02625	0.01375
0.06752	0.41234	5.02703	0.01359
0.06768	0.41234	5.02734	0.01266
0.06784	0.41109	5.02531	0.01188
0.068	0.41078	5.02531	0.01188
0.06816	0.41187	5.02703	0.01234
0.06832	0.41187	5.02641	0.01219
0.06848	0.41125	5.02594	0.01109
0.06864	0.41234	5.02516	0.01125
0.0688	0.41297	5.02625	0.01156
0.06896	0.41297	5.02641	0.01219
0.06912	0.41328	5.02766	0.01219
0.06928	0.41297	5.02734	0.01156
0.06944	0.41406	5.02813	0.01188
0.0696	0.41469	5.02672	0.01359
0.06976	0.41625	5.02672	0.01547
0.06992	0.41547	5.02672	0.01547
0.07008	0.41688	5.02672	0.01484
0.07024	0.41594	5.02594	0.01516
0.0704	0.41547	5.02672	0.01469
0.07056	0.41547	5.02703	0.01438
0.07072	0.41547	5.02766	0.01547
0.07088	0.41516	5.02922	0.01234
0.07104	0.41484	5.02734	0.01219
0.0712	0.41328	5.02813	0.01188
0.07136	0.41516	5.02625	0.01297
0.07152	0.41375	5.02594	0.00984
0.07168	0.41219	5.02734	0.00969
0.07184	0.41297	5.02594	0.01109
0.072	0.41328	5.02562	0.01188
0.07216	0.41297	5.02625	0.01156
0.07232	0.41375	5.02672	0.01188
0.07248	0.41406	5.02703	0.01188
0.07264	0.41297	5.02641	0.01047
0.0728	0.41234	5.02516	0.01125
0.07296	0.41359	5.02531	0.01109
0.07312	0.41266	5.02625	0.01188
0.07328	0.41359	5.02641	0.01125
0.07344	0.41328	5.02703	0.01109
0.0736	0.41297	5.02703	0.01016
0.07376	0.41234	5.02844	0.00969
0.07392	0.41219	5.02875	0.00984
0.07408	0.41484	5.02844	0.01125
0.07424	0.41516	5.02781	0.01234
0.0744	0.41516	5.02813	0.01266
0.07456	0.41594	5.02781	0.01219
0.07472	0.41547	5.02844	0.01078
0.07488	0.41406	5.02844	0.01188
0.07504	0.41516	5.02766	0.01125
0.0752	0.41406	5.02813	0.01078
0.07536	0.41328	5.02813	0.01188
0.07552	0.41328	5.02641	0.01078
0.07568	0.41375	5.02641	0.01109
0.07584	0.41375	5.02641	0.01125
0.076	0.41266	5.02625	0.01219
0.07616	0.41234	5.02641	0.01156
0.07632	0.41297	5.02625	0.01266
0.07648	0.41266	5.02594	0.01359
0.07664	0.41234	5.02562	0.01234
0.0768	0.41375	5.02625	0.01156
0.07696	0.41297	5.02672	0.01156
0.07712	0.41297	5.02641	0.01156
0.07728	0.41266	5.02625	0.01047
0.07744	0.41266	5.02562	0.01109
0.0776	0.41266	5.02562	0.01109
0.07776	0.41234	5.02672	0.01125
0.07792	0.41234	5.02766	0.01188
0.07808	0.41328	5.02703	0.01109
0.07824	0.41359	5.02672	0.01078
0.0784	0.41406	5.02672	0.01156
0.07856	0.41437	5.02734	0.01125
0.07872	0.41437	5.02672	0.01109
0.07888	0.41437	5.02703	0.01125
0.07904	0.41375	5.02672	0.01234
0.0792	0.41406	5.02734	0.01234
0.07936	0.41469	5.02813	0.01125
0.07952	0.41469	5.02813	0.01078
0.07968	0.41406	5.02734	0.01078
0.07984	0.41484	5.02703	0.01188
0.08	0.41484	5.02672	0.01047
0.08016	0.41375	5.02734	0.01047
0.08032	0.41516	5.02766	0.01016
0.08048	0.41594	5.02641	0.01047
0.08064	0.41406	5.02625	0.01125
0.0808	0.41297	5.02672	0.00984
0.08096	0.41219	5.02703	0.00937
0.08112	0.41219	5.02672	0.00969
0.08128	0.41297	5.02781	0.01109
0.08144	0.41219	5.02594	0.01156
0.0816	0.41266	5.02625	0.00969
0.08176	0.41375	5.02594	0.00969
0.08192	0.41359	5.02641	0.01047
0.08208	0.41516	5.02594	0.01047
0.08224	0.41437	5.02484	0.01188
0.0824	0.41219	5.02594	0.01125
0.08256	0.41406	5.02531	0.01109
0.08272	0.41484	5.02625	0.01219
0.08288	0.41547	5.02781	0.01188
0.08304	0.41516	5.02594	0.01266
0.0832	0.41406	5.02625	0.01109
0.08336	0.41406	5.02813	0.01125
0.08352	0.41469	5.02875	0.01188
0.08368	0.41547	5.02703	0.01328
0.08384	0.41219	5.02641	0.01328
0.084	0.41234	5.02813	0.01375
0.08416	0.41297	5.02594	0.01438
0.08432	0.41406	5.02594	0.01359
0.08448	0.41375	5.02562	0.01438
0.08464	0.41375	5.02641	0.01406
0.0848	0.41406	5.02625	0.01297
0.08496	0.41469	5.02641	0.01375
0.08512	0.41406	5.02672	0.01328
0.08528	0.41469	5.02672	0.01297
0.08544	0.41516	5.02562	0.01266
0.0856	0.41484	5.02516	0.01438
0.08576	0.41578	5.02375	0.01547
0.08592	0.41625	5.02344	0.01484
0.08608	0.41594	5.02375	0.01484
0.08624	0.41578	5.02406	0.01375
0.0864	0.41516	5.02281	0.01625
0.08656	0.41469	5.02313	0.01547
0.08672	0.41578	5.02234	0.01516
0.08688	0.41516	5.02422	0.01406
0.08704	0.41594	5.02422	0.01484
0.0872	0.41578	5.02516	0.01578
0.08736	0.41578	5.02422	0.01578
0.08752	0.41516	5.02453	0.01719
0.08768	0.41484	5.02484	0.01609
0.08784	0.41359	5.02516	0.01578
0.088	0.41297	5.02453	0.01547
0.08816	0.41516	5.02422	0.01656
0.08832	0.41484	5.02281	0.01766
0.08848	0.41437	5.02344	0.01719
0.08864	0.41469	5.02422	0.01844
0.0888	0.41594	5.02453	0.01719
0.08896	0.41688	5.02344	0.01719
0.08912	0.41594	5.02422	0.01844
0.08928	0.41594	5.02562	0.01844
0.08944	0.41547	5.02516	0.01844
0.0896	0.41594	5.02484	0.01906
0.08976	0.41547	5.02625	0.01625
0.08992	0.41547	5.02484	0.01547
0.09008	0.41484	5.02516	0.01547
0.09024	0.41297	5.02625	0.01359
0.0904	0.41297	5.02672	0.01328
0.09056	0.41266	5.02516	0.01469
0.09072	0.41219	5.02422	0.01406
0.09088	0.41234	5.02516	0.01438
0.09104	0.41266	5.02484	0.01484
0.0912	0.41125	5.02344	0.01516
0.09136	0.41219	5.02344	0.01609
0.09152	0.41437	5.02344	0.01547
0.09168	0.41375	5.02594	0.01469
0.09184	0.41359	5.02531	0.01578
0.092	0.41469	5.02531	0.01656
0.09216	0.41578	5.02422	0.01734
0.09232	0.41656	5.02484	0.01766
0.09248	0.41578	5.02562	0.01656
0.09264	0.41484	5.02562	0.01469
0.0928	0.41516	5.02562	0.01547
0.09296	0.41484	5.02641	0.01484
0.09312	0.41469	5.02641	0.01375
0.09328	0.41484	5.02641	0.01547
0.09344	0.41469	5.02703	0.01625
0.0936	0.41406	5.02766	0.01469
0.09376	0.41375	5.02781	0.01297
0.09392	0.41406	5.02766	0.01328
0.09408	0.41359	5.02625	0.01328
0.09424	0.41234	5.02734	0.01438
0.0944	0.41219	5.02453	0.01484
0.09456	0.41234	5.02594	0.01359
0.09472	0.41297	5.02641	0.01547
0.09488	0.41234	5.02766	0.01516
0.09504	0.41297	5.02531	0.01406
0.0952	0.41406	5.02531	0.01359
0.09536	0.41297	5.02672	0.01219
0.09552	0.41328	5.02484	0.01219
0.09568	0.41219	5.02625	0.01078
0.09584	0.41234	5.02562	0.01078
0.096	0.41266	5.02562	0.01188
0.09616	0.41375	5.02625	0.01156
0.09632	0.41266	5.02594	0.01109
0.09648	0.41375	5.02531	0.00984
0.09664	0.41484	5.02516	0.01125
0.0968	0.41469	5.02531	0.01297
0.09696	0.41266	5.02781	0.01078
0.09712	0.41219	5.02641	0.01047
0.09728	0.41328	5.02734	0.01156
0.09744	0.41469	5.02891	0.01297
0.0976	0.41406	5.02766	0.01328
0.09776	0.41469	5.02813	0.01375
0.09792	0.41516	5.02844	0.01266
0.09808	0.41594	5.02625	0.01375
0.09824	0.41547	5.02625	0.01297
0.0984	0.41516	5.02734	0.01406
0.09856	0.41516	5.02766	0.01469
0.09872	0.41594	5.02625	0.01547
0.09888	0.41437	5.02703	0.01328
0.09904	0.41406	5.02844	0.01328
0.0992	0.41578	5.02703	0.01516
0.09936	0.41516	5.02672	0.01516
0.09952	0.41437	5.02672	0.01578
0.09968	0.41406	5.02734	0.01516
0.09984	0.41469	5.02641	0.01469
0.1	0.41469	5.02672	0.01359
0.10016	0.41469	5.02672	0.01484
0.10032	0.41484	5.02781	0.01359
0.10048	0.41406	5.02781	0.01297
0.10064	0.41437	5.02734	0.01297
0.1008	0.41406	5.02734	0.01328
0.10096	0.41406	5.02641	0.01625
0.10112	0.41375	5.02516	0.01625
0.10128	0.41375	5.02516	0.01438
0.10144	0.41516	5.02531	0.01469
0.1016	0.41406	5.02813	0.01375
0.10176	0.41328	5.02703	0.01516
0.10192	0.41484	5.02594	0.01766
0.10208	0.41469	5.02453	0.01547
0.10224	0.41484	5.02484	0.01484
0.1024	0.41359	5.02531	0.01297
0.10256	0.41437	5.02594	0.01359
0.10272	0.41375	5.02703	0.01406
0.10288	0.41437	5.02703	0.01406
0.10304	0.41516	5.02781	0.01469
0.1032	0.41469	5.02766	0.01547
0.10336	0.41406	5.02484	0.01688
0.10352	0.41469	5.02516	0.01656
0.10368	0.41359	5.02562	0.01484
0.10384	0.41469	5.02562	0.01469
0.104	0.41594	5.02562	0.01609
0.10416	0.41484	5.02594	0.01578
0.10432	0.41437	5.02453	0.01516
0.10448	0.41578	5.02313	0.01625
0.10464	0.41469	5.02422	0.01484
0.1048	0.41234	5.02531	0.01266
0.10496	0.41297	5.02484	0.01297
0.10512	0.41297	5.02453	0.01359
0.10528	0.41266	5.02344	0.01484
0.10544	0.41328	5.02234	0.01406
0.1056	0.41406	5.02375	0.01547
0.10576	0.41375	5.02344	0.01578
0.10592	0.41187	5.02375	0.01328
0.10608	0.41219	5.02406	0.01328
0.10624	0.41187	5.02484	0.01234
0.1064	0.41297	5.02531	0.01328
0.10656	0.41359	5.02344	0.01516
0.10672	0.41547	5.02453	0.01516
0.10688	0.41359	5.02516	0.01359
0.10704	0.41359	5.02453	0.01484
0.1072	0.41359	5.02484	0.01484
0.10736	0.41234	5.02641	0.01438
0.10752	0.41375	5.02625	0.01375
0.10768	0.41406	5.02672	0.01328
0.10784	0.41406	5.02594	0.01219
0.108	0.41406	5.02641	0.01266
0.10816	0.41328	5.02703	0.01297
0.10832	0.41375	5.02594	0.01375
0.10848	0.41469	5.02594	0.01406
0.10864	0.41234	5.02641	0.01438
0.1088	0.41266	5.02594	0.01438
0.10896	0.41328	5.02531	0.01406
0.10912	0.41375	5.02625	0.01297
0.10928	0.41375	5.02531	0.01406
0.10944	0.41297	5.02516	0.01266
0.1096	0.41359	5.025	0.01328
0.10976	0.41437	5.02625	0.01406
0.10992	0.41406	5.02531	0.01406
0.11008	0.41437	5.02453	0.01438
0.11024	0.41484	5.02422	0.01516
0.1104	0.41578	5.02375	0.01484
0.11056	0.41625	5.02422	0.01578
0.11072	0.41578	5.02422	0.01547
0.11088	0.41594	5.02516	0.01547
0.11104	0.41688	5.02516	0.01484
0.1112	0.41578	5.02453	0.01469
0.11136	0.41578	5.02484	0.01609
0.11152	0.41547	5.02562	0.01516
0.11168	0.41578	5.02531	0.01469
0.11184	0.41516	5.02484	0.01469
0.112	0.41437	5.02484	0.01438
0.11216	0.41484	5.02484	0.01438
0.11232	0.41437	5.02422	0.01547
0.11248	0.41359	5.02672	0.01438
0.11264	0.41516	5.02562	0.01469
0.1128	0.41578	5.02625	0.01438
0.11296	0.41594	5.02813	0.01359
0.11312	0.41578	5.02734	0.01328
0.11328	0.41625	5.02672	0.01469
0.11344	0.41578	5.02703	0.01406
0.1136	0.41484	5.02703	0.01188
0.11376	0.41328	5.02703	0.01125
0.11392	0.41234	5.02641	0.01125
0.11408	0.41359	5.02594	0.01219
0.11424	0.41406	5.02703	0.01188
0.1144	0.41375	5.02594	0.01156
0.11456	0.41359	5.02531	0.01234
0.11472	0.41359	5.02453	0.01156
0.11488	0.41437	5.02422	0.01219
0.11504	0.41406	5.02484	0.01297
0.1152	0.41297	5.02594	0.01297
0.11536	0.41266	5.02625	0.01188
0.11552	0.41328	5.02734	0.01109
0.11568	0.41406	5.02625	0.01328
0.11584	0.41359	5.02531	0.01328
0.116	0.41234	5.02641	0.01109
0.11616	0.41406	5.02672	0.01078
0.11632	0.41359	5.02781	0.01188
0.11648	0.41375	5.02813	0.01188
0.11664	0.41359	5.02594	0.01375
0.1168	0.41359	5.02625	0.01469
0.11696	0.41406	5.02781	0.01359
0.11712	0.41406	5.02672	0.01359
0.11728	0.41516	5.02641	0.01297
0.11744	0.41469	5.02672	0.01359
0.1176	0.41328	5.02766	0.01234
0.11776	0.41297	5.02562	0.01297
0.11792	0.41437	5.02625	0.01328
0.11808	0.41437	5.02625	0.01328
0.11824	0.41219	5.02781	0.01297
0.1184	0.41359	5.02562	0.01234
0.11856	0.41328	5.02672	0.01359
0.11872	0.41156	5.02625	0.01109
0.11888	0.41125	5.02516	0.00859
0.11904	0.40906	5.02516	0.00797
0.1192	0.41047	5.02562	0.01047
0.11936	0.41109	5.02562	0.01016
0.11952	0.40984	5.02516	0.00984
0.11968	0.41109	5.02562	0.01016
0.11984	0.41047	5.02406	0.01078
0.12	0.41016	5.02375	0.01047
0.12016	0.41156	5.02375	0.01188
0.12032	0.41047	5.02484	0.01125
0.12048	0.41156	5.02531	0.01156
0.12064	0.41125	5.02453	0.01109
0.1208	0.41234	5.02484	0.01156
0.12096	0.41234	5.02516	0.01156
0.12112	0.41219	5.02422	0.01328
0.12128	0.41187	5.02516	0.01125
0.12144	0.41234	5.02531	0.01234
0.1216	0.41375	5.02594	0.01359
0.12176	0.41359	5.02594	0.01297
0.12192	0.41266	5.02625	0.01359
0.12208	0.41375	5.02641	0.01438
0.12224	0.41266	5.02594	0.01406
0.1224	0.41297	5.02484	0.01516
0.12256	0.41328	5.02422	0.01375
0.12272	0.41484	5.02422	0.01469
0.12288	0.41406	5.02625	0.01375
0.12304	0.41297	5.02672	0.01156
0.1232	0.41078	5.02641	0.01125
0.12336	0.41234	5.02594	0.01234
0.12352	0.41219	5.02594	0.01234
0.12368	0.41156	5.02531	0.01359
0.12384	0.41078	5.02422	0.01375
0.124	0.41125	5.02422	0.01266
0.12416	0.41047	5.02453	0.01234
0.12432	0.41047	5.02406	0.01156
0.12448	0.40984	5.02313	0.01156
0.12464	0.41047	5.02344	0.01266
0.1248	0.41109	5.02172	0.01297
0.12496	0.41187	5.02203	0.01406
0.12512	0.41266	5.02344	0.01328
0.12528	0.41328	5.02375	0.01328
0.12544	0.41328	5.02313	0.01328
0.1256	0.41125	5.02422	0.01328
0.12576	0.41156	5.02516	0.01328
0.12592	0.41125	5.02531	0.01219
0.12608	0.41109	5.02625	0.01078
0.12624	0.41125	5.02625	0.01297
0.1264	0.41047	5.02625	0.01234
0.12656	0.41125	5.02562	0.01328
0.12672	0.41219	5.02531	0.01297
0.12688	0.41156	5.02813	0.01297
0.12704	0.41234	5.02625	0.01375
0.1272	0.41234	5.02531	0.01406
0.12736	0.41297	5.02531	0.01438
0.12752	0.41219	5.02531	0.01438
0.12768	0.41187	5.02516	0.01266
0.12784	0.41297	5.02625	0.01406
0.128	0.41047	5.02641	0.01469
0.12816	0.40937	5.02531	0.01469
0.12832	0.41016	5.02484	0.01328
0.12848	0.41078	5.02344	0.01375
0.12864	0.41125	5.02422	0.01406
0.1288	0.41047	5.02594	0.01297
0.12896	0.41156	5.02562	0.01438
0.12912	0.40984	5.02531	0.01516
0.12928	0.41078	5.02344	0.01438
0.12944	0.41156	5.02281	0.01359
0.1296	0.41125	5.02156	0.01359
0.12976	0.41266	5.02234	0.01547
0.12992	0.41375	5.02313	0.01484
0.13008	0.41266	5.02344	0.01547
0.13024	0.41297	5.02406	0.01484
0.1304	0.41187	5.02625	0.01234
0.13056	0.41234	5.02734	0.01266
0.13072	0.41266	5.02625	0.01297
0.13088	0.41297	5.02641	0.01469
0.13104	0.41359	5.02562	0.01547
0.1312	0.41266	5.02562	0.01469
0.13136	0.41359	5.02562	0.01484
0.13152	0.41437	5.02625	0.01578
0.13168	0.41375	5.02641	0.01578
0.13184	0.41406	5.02766	0.01438
0.132	0.41375	5.02641	0.01359
0.13216	0.41266	5.02562	0.01359
0.13232	0.41234	5.02734	0.01406
0.13248	0.41156	5.02781	0.01406
0.13264	0.41219	5.02672	0.01406
0.1328	0.41375	5.02672	0.01375
0.13296	0.41297	5.02562	0.01406
0.13312	0.41234	5.02703	0.01219
0.13328	0.41109	5.02766	0.01047
0.13344	0.41125	5.02813	0.01156
0.1336	0.41219	5.02813	0.01188
0.13376	0.41109	5.02672	0.01125
0.13392	0.41219	5.02516	0.01328
0.13408	0.41234	5.02422	0.01328
0.13424	0.41109	5.02531	0.01188
0.1344	0.41016	5.02484	0.01109
0.13456	0.41047	5.02703	0.01219
0.13472	0.41125	5.02703	0.01297
0.13488	0.41047	5.02781	0.01219
0.13504	0.40984	5.02703	0.01219
0.1352	0.41047	5.02562	0.01438
0.13536	0.41187	5.02734	0.01469
0.13552	0.41047	5.02734	0.01266
0.13568	0.41125	5.02672	0.01219
0.13584	0.41125	5.02703	0.01266
0.136	0.41328	5.02734	0.01484
0.13616	0.41328	5.02781	0.01484
0.13632	0.41484	5.02844	0.01578
0.13648	0.41547	5.02813	0.01609
0.13664	0.41375	5.02766	0.01609
0.1368	0.41469	5.02672	0.01516
0.13696	0.41375	5.02594	0.01609
0.13712	0.41297	5.02625	0.01578
0.13728	0.41328	5.02594	0.01609
0.13744	0.41375	5.02562	0.01484
0.1376	0.41109	5.02766	0.01359
0.13776	0.41156	5.02562	0.01406
0.13792	0.41187	5.02516	0.01438
0.13808	0.41109	5.02516	0.01469
0.13824	0.41234	5.02422	0.01375
0.1384	0.41234	5.02516	0.01516
0.13856	0.41219	5.02562	0.01328
0.13872	0.41109	5.02641	0.01234
0.13888	0.41078	5.02562	0.01234
0.13904	0.41109	5.02594	0.01234
0.1392	0.41109	5.02672	0.01297
0.13936	0.41219	5.02562	0.01297
0.13952	0.41266	5.02703	0.01406
0.13968	0.41234	5.02766	0.01469
0.13984	0.41328	5.02844	0.01375
0.14	0.41375	5.02766	0.01297
0.14016	0.41266	5.02781	0.01328
0.14032	0.41266	5.02922	0.01156
0.14048	0.41297	5.02844	0.01234
0.14064	0.41359	5.02922	0.01438
0.1408	0.41406	5.02891	0.01406
0.14096	0.41484	5.02734	0.01406
0.14112	0.41469	5.02766	0.01516
0.14128	0.41375	5.02766	0.01469
0.14144	0.41375	5.02766	0.01328
0.1416	0.41297	5.02734	0.01406
0.14176	0.41266	5.02891	0.01266
0.14192	0.41359	5.02672	0.01375
0.14208	0.41266	5.02766	0.01406
0.14224	0.41266	5.02766	0.01484
0.1424	0.41328	5.02734	0.01438
0.14256	0.41234	5.02781	0.01375
0.14272	0.41156	5.02672	0.01469
0.14288	0.41125	5.02672	0.01219
0.14304	0.41187	5.02641	0.01297
0.1432	0.41219	5.02625	0.01359
0.14336	0.41156	5.02672	0.01219
0.14352	0.41078	5.02594	0.01266
0.14368	0.41109	5.02453	0.01469
0.14384	0.41156	5.02531	0.01406
0.144	0.41187	5.02484	0.01469
0.14416	0.41234	5.02422	0.01375
0.14432	0.41219	5.02594	0.01328
0.14448	0.41328	5.02672	0.01328
0.14464	0.41219	5.02875	0.01234
0.1448	0.41234	5.02734	0.01297
0.14496	0.41359	5.02703	0.01297
0.14512	0.41484	5.02641	0.01375
0.14528	0.41469	5.02625	0.01516
0.14544	0.41219	5.02766	0.01406
0.1456	0.41187	5.02781	0.01328
0.14576	0.41406	5.02813	0.01359
0.14592	0.41484	5.02641	0.01469
0.14608	0.41437	5.02781	0.01625
0.14624	0.41406	5.02766	0.01656
0.1464	0.41437	5.02766	0.01609
0.14656	0.41359	5.02703	0.01578
0.14672	0.41328	5.02672	0.01656
0.14688	0.41375	5.02703	0.01406
0.14704	0.41187	5.02703	0.01359
0.1472	0.41297	5.02641	0.01375
0.14736	0.41234	5.02641	0.01438
0.14752	0.41156	5.02594	0.01578
0.14768	0.41234	5.02625	0.01516
0.14784	0.41328	5.02672	0.01516
0.148	0.41375	5.02594	0.01609
0.14816	0.41375	5.02516	0.01578
0.14832	0.41234	5.02562	0.01625
0.14848	0.41297	5.02453	0.01734
0.14864	0.41234	5.02344	0.01844
0.1488	0.41406	5.02516	0.01906
0.14896	0.41328	5.02594	0.01844
0.14912	0.41437	5.02562	0.01906
0.14928	0.41266	5.02594	0.01797
0.14944	0.41375	5.02594	0.01609
0.1496	0.41375	5.02641	0.01656
0.14976	0.41516	5.02516	0.01844
0.14992	0.41469	5.02531	0.01734
0.15008	0.41469	5.02516	0.01844
0.15024	0.41578	5.02422	0.01938
0.1504	0.41516	5.02484	0.01797
0.15056	0.41469	5.02562	0.01828
0.15072	0.41719	5.02531	0.01906
0.15088	0.41797	5.02531	0.01984
0.15104	0.41656	5.02641	0.01734
0.1512	0.41688	5.02625	0.01734
0.15136	0.41578	5.02453	0.01688
0.15152	0.41578	5.02516	0.01625
0.15168	0.41625	5.02562	0.01625
0.15184	0.41547	5.02516	0.01609
0.152	0.41516	5.02531	0.01625
0.15216	0.41516	5.02516	0.01688
0.15232	0.41437	5.02422	0.01766
0.15248	0.41469	5.02516	0.01609
0.15264	0.41484	5.02406	0.01734
0.1528	0.41469	5.02375	0.01609
0.15296	0.41469	5.02422	0.01469
0.15312	0.41406	5.02266	0.01406
0.15328	0.41328	5.02453	0.01484
0.15344	0.41328	5.02422	0.01656
0.1536	0.41516	5.02281	0.01688
0.15376	0.41547	5.02234	0.01609
0.15392	0.41437	5.02484	0.01516
0.15408	0.41469	5.02344	0.01609
0.15424	0.41469	5.02375	0.01656
0.1544	0.41578	5.02484	0.01719
0.15456	0.41594	5.02313	0.01828
0.15472	0.41625	5.02313	0.01938
0.15488	0.41719	5.02375	0.02016
0.15504	0.41766	5.02344	0.01969
0.1552	0.41875	5.02234	0.01984
0.15536	0.41688	5.02344	0.01969
0.15552	0.41734	5.02422	0.02078
0.15568	0.41734	5.02422	0.01938
0.15584	0.41734	5.02453	0.01875
0.156	0.41797	5.02422	0.01906
0.15616	0.41578	5.02562	0.01797
0.15632	0.41547	5.02625	0.01719
0.15648	0.41625	5.02422	0.01906
0.15664	0.41625	5.02266	0.01984
0.1568	0.41688	5.02156	0.01969
0.15696	0.41719	5.02313	0.01844
0.15712	0.41578	5.02313	0.01766
0.15728	0.41547	5.02313	0.01938
0.15744	0.41484	5.02313	0.01844
0.1576	0.41484	5.02344	0.01828
0.15776	0.41484	5.02234	0.01984
0.15792	0.41594	5.02234	0.01938
0.15808	0.41406	5.02266	0.01906
0.15824	0.41359	5.02422	0.01938
0.1584	0.41516	5.02453	0.01906
0.15856	0.41469	5.02531	0.01766
0.15872	0.41484	5.02531	0.01906
0.15888	0.41484	5.02531	0.02094
0.15904	0.41594	5.02344	0.02078
0.1592	0.41688	5.02453	0.01906
0.15936	0.41578	5.02516	0.01734
0.15952	0.41516	5.02594	0.01547
0.15968	0.41484	5.02625	0.01547
0.15984	0.41375	5.02531	0.01578
0.16	0.41469	5.02531	0.01797
0.16016	0.41516	5.02422	0.01828
0.16032	0.41594	5.02406	0.01797
0.16048	0.41547	5.02562	0.01828
0.16064	0.41625	5.02625	0.01938
0.1608	0.41469	5.02594	0.01828
0.16096	0.41437	5.02562	0.01797
0.16112	0.41375	5.02594	0.01625
0.16128	0.41375	5.02672	0.01609
0.16144	0.41359	5.02672	0.01547
0.1616	0.41328	5.02594	0.01516
0.16176	0.41375	5.02594	0.01516
0.16192	0.41375	5.02531	0.01375
0.16208	0.41437	5.02453	0.01484
0.16224	0.41359	5.02484	0.01406
0.1624	0.41234	5.02484	0.01469
0.16256	0.41266	5.02406	0.01484
0.16272	0.41266	5.02281	0.01484
0.16288	0.41437	5.02375	0.01609
0.16304	0.41297	5.02625	0.01547
0.1632	0.41359	5.02641	0.01609
0.16336	0.41484	5.02453	0.01797
0.16352	0.41469	5.02375	0.01828
0.16368	0.41469	5.02406	0.01875
0.16384	0.41469	5.02484	0.01719
0.164	0.41328	5.02562	0.01688
0.16416	0.41297	5.02484	0.01734
0.16432	0.41484	5.02562	0.01828
0.16448	0.41484	5.02625	0.01828
0.16464	0.41594	5.02672	0.01844
0.1648	0.41375	5.02703	0.01844
0.16496	0.41625	5.02625	0.01875
0.16512	0.41516	5.02594	0.01734
0.16528	0.41547	5.02625	0.01688
0.16544	0.41547	5.02531	0.01875
0.1656	0.41516	5.02531	0.01875
0.16576	0.41578	5.02641	0.01828
0.16592	0.41578	5.02484	0.01719
0.16608	0.41516	5.02531	0.01797
0.16624	0.41406	5.02531	0.01656
0.1664	0.41469	5.02516	0.01844
0.16656	0.41437	5.02406	0.01984
0.16672	0.41516	5.02375	0.02125
0.16688	0.41375	5.02375	0.01906
0.16704	0.41328	5.02344	0.01875
0.1672	0.41469	5.02313	0.01906
0.16736	0.41547	5.02281	0.02078
0.16752	0.41547	5.02281	0.02078
0.16768	0.41516	5.02344	0.01969
0.16784	0.41437	5.02375	0.01844
0.168	0.41406	5.02375	0.01844
0.16816	0.41484	5.02422	0.01906
0.16832	0.41578	5.02453	0.01906
0.16848	0.41516	5.02516	0.01844
0.16864	0.41469	5.02531	0.01875
0.1688	0.41469	5.02672	0.01875
0.16896	0.41469	5.02641	0.01844
0.16912	0.41406	5.02562	0.01875
0.16928	0.41375	5.02484	0.01969
0.16944	0.41578	5.02406	0.02016
0.1696	0.41656	5.02406	0.02125
0.16976	0.41625	5.02625	0.02047
0.16992	0.41578	5.02625	0.01984
0.17008	0.41406	5.02562	0.02047
0.17024	0.41578	5.02422	0.01938
0.1704	0.41594	5.02453	0.01906
0.17056	0.41734	5.02484	0.02016
0.17072	0.41578	5.02531	0.01938
0.17088	0.41547	5.02516	0.01828
0.17104	0.41484	5.02453	0.01828
0.1712	0.41266	5.02516	0.01906
0.17136	0.41266	5.02531	0.01875
0.17152	0.41266	5.02516	0.01734
0.17168	0.41328	5.02453	0.01766
0.17184	0.41234	5.02313	0.01969
0.172	0.41297	5.02344	0.01969
0.17216	0.41234	5.02422	0.02016
0.17232	0.41187	5.02406	0.01984
0.17248	0.41297	5.02422	0.01844
0.17264	0.41234	5.02531	0.02047
0.1728	0.41234	5.02594	0.01938
0.17296	0.41219	5.02484	0.01938
0.17312	0.41234	5.02562	0.01938
0.17328	0.41297	5.02594	0.01969
0.17344	0.41406	5.02562	0.02047
0.1736	0.41328	5.02625	0.01844
0.17376	0.41469	5.02734	0.01984
0.17392	0.41328	5.02766	0.01797
0.17408	0.41234	5.02734	0.01984
0.17424	0.41266	5.02734	0.01984
0.1744	0.41219	5.02703	0.01938
0.17456	0.41328	5.02641	0.01797
0.17472	0.41109	5.02734	0.01828
0.17488	0.41156	5.02672	0.01797
0.17504	0.41187	5.02641	0.01734
0.1752	0.41234	5.02734	0.01938
0.17536	0.41297	5.02703	0.01984
0.17552	0.41187	5.02625	0.01844
0.17568	0.41125	5.02562	0.01875
0.17584	0.41125	5.02594	0.01766
0.176	0.41219	5.02422	0.01984
0.17616	0.41078	5.02406	0.01875
0.17632	0.41219	5.02422	0.01766
0.17648	0.41187	5.02422	0.01656
0.17664	0.41234	5.02531	0.01688
0.1768	0.41078	5.02641	0.01516
0.17696	0.41156	5.02531	0.01609
0.17712	0.41219	5.02625	0.01516
0.17728	0.41078	5.02562	0.01438
0.17744	0.41156	5.02516	0.01609
0.1776	0.41234	5.02422	0.01625
0.17776	0.41234	5.02531	0.01609
0.17792	0.41297	5.02562	0.01719
0.17808	0.41234	5.02516	0.01578
0.17824	0.41156	5.02531	0.01609
0.1784	0.41359	5.02484	0.01734
0.17856	0.41359	5.02422	0.01875
0.17872	0.41547	5.02453	0.01875
0.17888	0.41406	5.02484	0.01906
0.17904	0.41406	5.02422	0.01938
0.1792	0.41437	5.02375	0.01938
0.17936	0.41469	5.02313	0.01969
0.17952	0.41375	5.02344	0.01875
0.17968	0.41297	5.02453	0.01875
0.17984	0.41219	5.02594	0.01766
0.18	0.41125	5.02594	0.01766
0.18016	0.41234	5.02703	0.01719
0.18032	0.41187	5.02703	0.01547
0.18048	0.41219	5.02562	0.01609
0.18064	0.41219	5.02594	0.01797
0.1808	0.41047	5.02531	0.01766
0.18096	0.41016	5.02516	0.01547
0.18112	0.41125	5.02484	0.01688
0.18128	0.41156	5.02484	0.01609
0.18144	0.41125	5.02453	0.01656
0.1816	0.41219	5.02344	0.01719
0.18176	0.41219	5.02375	0.01797
0.18192	0.41109	5.02406	0.01734
0.18208	0.41328	5.02672	0.01766
0.18224	0.41266	5.02672	0.01797
0.1824	0.41266	5.02625	0.01734
0.18256	0.41234	5.02531	0.01734
0.18272	0.41234	5.02562	0.01688
0.18288	0.41266	5.02562	0.01656
0.18304	0.41187	5.02703	0.01625
0.1832	0.41187	5.02531	0.01734
0.18336	0.41234	5.02562	0.01844
0.18352	0.41328	5.02531	0.01797
0.18368	0.41375	5.02516	0.01719
0.18384	0.41469	5.02375	0.01969
0.184	0.41484	5.02453	0.01938
0.18416	0.41437	5.02562	0.01719
0.18432	0.41484	5.02562	0.01797
0.18448	0.41594	5.02422	0.02156
0.18464	0.41625	5.02422	0.02047
0.1848	0.41469	5.02516	0.01828
0.18496	0.41406	5.02453	0.01828
0.18512	0.41469	5.02453	0.01844
0.18528	0.41547	5.02531	0.01938
0.18544	0.41328	5.02406	0.01734
0.1856	0.41187	5.02406	0.01766
0.18576	0.41234	5.02516	0.01578
0.18592	0.41156	5.02406	0.01625
0.18608	0.41187	5.02594	0.01609
0.18624	0.41187	5.02594	0.01719
0.1864	0.41234	5.02562	0.01625
0.18656	0.41234	5.02484	0.01547
0.18672	0.41297	5.02422	0.01609
0.18688	0.41219	5.02484	0.01688
0.18704	0.41219	5.02406	0.01719
0.1872	0.41234	5.02453	0.01828
0.18736	0.41219	5.02422	0.01875
0.18752	0.41234	5.02531	0.01844
0.18768	0.41219	5.02562	0.01828
0.18784	0.41109	5.02625	0.01797
0.188	0.41234	5.02781	0.01875
0.18816	0.41359	5.02766	0.01844
0.18832	0.41484	5.02813	0.01875
0.18848	0.41516	5.02844	0.01844
0.18864	0.41484	5.02703	0.01844
0.1888	0.41375	5.02641	0.01984
0.18896	0.41406	5.02766	0.01969
0.18912	0.41484	5.02672	0.01828
0.18928	0.41406	5.02562	0.01828
0.18944	0.41375	5.02734	0.01766
0.1896	0.41234	5.02672	0.01625
0.18976	0.41266	5.02594	0.01609
0.18992	0.41297	5.02672	0.01516
0.19008	0.41297	5.02766	0.01484
0.19024	0.41266	5.02766	0.01516
0.1904	0.41234	5.02734	0.01469
0.19056	0.41219	5.02641	0.01484
0.19072	0.41078	5.02594	0.01547
0.19088	0.41234	5.02562	0.01656
0.19104	0.41328	5.02516	0.01797
0.1912	0.41375	5.02562	0.01688
0.19136	0.41484	5.02672	0.01688
0.19152	0.41516	5.02672	0.01688
0.19168	0.41484	5.02813	0.01625
0.19184	0.41469	5.02844	0.01656
0.192	0.41469	5.02734	0.01734
0.19216	0.41297	5.02781	0.01688
0.19232	0.41375	5.02672	0.01844
0.19248	0.41437	5.02531	0.01766
0.19264	0.41375	5.02562	0.01797
0.1928	0.41437	5.02531	0.01906
0.19296	0.41516	5.02703	0.01797
0.19312	0.41469	5.02766	0.01875
0.19328	0.41437	5.02672	0.01734
0.19344	0.41359	5.02766	0.01656
0.1936	0.41484	5.02781	0.01578
0.19376	0.41375	5.02922	0.01656
0.19392	0.41297	5.02891	0.01719
0.19408	0.41359	5.02844	0.01688
0.19424	0.41406	5.02766	0.01688
0.1944	0.41406	5.02781	0.01719
0.19456	0.41219	5.02844	0.01578
0.19472	0.41109	5.02875	0.01609
0.19488	0.41266	5.02813	0.01609
0.19504	0.41078	5.02813	0.01359
0.1952	0.41156	5.02672	0.01484
0.19536	0.41156	5.02672	0.01516
0.19552	0.41125	5.02734	0.01438
0.19568	0.41109	5.02594	0.01188
0.19584	0.41156	5.02516	0.01328
0.196	0.41078	5.02562	0.01188
0.19616	0.41109	5.02594	0.01188
0.19632	0.41266	5.02562	0.01484
0.19648	0.41266	5.02625	0.01547
0.19664	0.41266	5.02766	0.01609
0.1968	0.41125	5.02766	0.01625
0.19696	0.41266	5.02984	0.01516
0.19712	0.41187	5.02844	0.01438
0.19728	0.41234	5.02766	0.01578
0.19744	0.41359	5.02703	0.01609
0.1976	0.41406	5.02734	0.01609
0.19776	0.41484	5.02766	0.01828
0.19792	0.41375	5.02703	0.01875
0.19808	0.41469	5.02625	0.01797
0.19824	0.41484	5.02594	0.01844
0.1984	0.41437	5.02781	0.02016
0.19856	0.41437	5.02844	0.01828
0.19872	0.41484	5.02813	0.01766
0.19888	0.41328	5.02766	0.01719
0.19904	0.41234	5.02703	0.01844
0.1992	0.41297	5.02703	0.01719
0.19936	0.41328	5.02484	0.01719
0.19952	0.41266	5.02641	0.01609
0.19968	0.41234	5.02734	0.01516
0.19984	0.41109	5.02734	0.01359
0.2	0.40969	5.02625	0.01234
0.20016	0.41047	5.02672	0.01188
0.20032	0.40937	5.02703	0.01156
0.20048	0.40859	5.02672	0.01328
0.20064	0.40969	5.02625	0.01188
0.2008	0.40969	5.02813	0.01234
0.20096	0.40859	5.02703	0.01297
0.20112	0.40984	5.02703	0.01234
0.20128	0.40875	5.02813	0.01234
0.20144	0.40906	5.02875	0.01188
0.2016	0.40969	5.02844	0.01188
0.20176	0.40937	5.02844	0.01297
0.20192	0.40937	5.03016	0.01297
0.20208	0.40969	5.02922	0.01297
0.20224	0.41109	5.02734	0.01438
0.2024	0.41109	5.02781	0.01375
0.20256	0.41125	5.02844	0.01188
0.20272	0.41109	5.02844	0.01219
0.20288	0.41016	5.02781	0.01188
0.20304	0.41125	5.02813	0.01516
0.2032	0.41234	5.02734	0.01469
0.20336	0.41187	5.02734	0.01359
0.20352	0.40984	5.02781	0.01219
0.20368	0.40984	5.02781	0.01125
0.20384	0.40828	5.02891	0.01109
0.204	0.40969	5.02844	0.01234
0.20416	0.41016	5.02844	0.01234
0.20432	0.40984	5.02813	0.01406
0.20448	0.40984	5.02844	0.01328
0.20464	0.41016	5.02875	0.01484
0.2048	0.41078	5.02813	0.01406
0.20496	0.41219	5.02703	0.01547
0.20512	0.41156	5.02766	0.01438
0.20528	0.41047	5.02734	0.01328
0.20544	0.40937	5.02734	0.01359
0.2056	0.40969	5.02844	0.01469
0.20576	0.41109	5.02781	0.01359
0.20592	0.40859	5.02813	0.01375
0.20608	0.40969	5.02922	0.01469
0.20624	0.41047	5.02891	0.01484
0.2064	0.41125	5.02875	0.01484
0.20656	0.41266	5.02844	0.01438
0.20672	0.41187	5.02875	0.01375
0.20688	0.41016	5.02781	0.01469
0.20704	0.41187	5.02844	0.01547
0.2072	0.41156	5.02891	0.01609
0.20736	0.41187	5.02813	0.01547
0.20752	0.41234	5.02891	0.01719
0.20768	0.41109	5.02781	0.01625
0.20784	0.41156	5.02734	0.01688
0.208	0.41047	5.02703	0.01656
0.20816	0.41047	5.02734	0.01719
0.20832	0.41078	5.02703	0.01578
0.20848	0.41125	5.02672	0.01766
0.20864	0.41156	5.02734	0.01656
0.2088	0.41219	5.02734	0.01609
0.20896	0.41156	5.02734	0.01516
0.20912	0.41156	5.02781	0.01469
0.20928	0.40984	5.02703	0.01375
0.20944	0.41078	5.02781	0.01547
0.2096	0.41078	5.02781	0.01578
0.20976	0.41187	5.02562	0.01609
0.20992	0.41109	5.02531	0.01547
0.21008	0.41078	5.02625	0.01359
0.21024	0.41156	5.02531	0.01547
0.2104	0.41297	5.02516	0.01625
0.21056	0.41187	5.02641	0.01469
0.21072	0.41156	5.02594	0.01719
0.21088	0.41219	5.02562	0.01688
0.21104	0.41109	5.02734	0.01656
0.2112	0.41219	5.02734	0.01734
0.21136	0.41328	5.02813	0.01766
0.21152	0.41437	5.02766	0.01938
0.21168	0.41375	5.02734	0.01844
0.21184	0.41375	5.02781	0.01734
0.212	0.41328	5.02766	0.01875
0.21216	0.41516	5.02703	0.01906
0.21232	0.41469	5.02703	0.01797
0.21248	0.41375	5.02672	0.01828
0.21264	0.41328	5.02703	0.01656
0.2128	0.41219	5.02766	0.01578
0.21296	0.41047	5.02844	0.01469
0.21312	0.41219	5.02844	0.01516
0.21328	0.41266	5.02781	0.01469
0.21344	0.41078	5.02875	0.01234
0.2136	0.41078	5.02766	0.01016
0.21376	0.41125	5.02766	0.01125
0.21392	0.41078	5.02734	0.01234
0.21408	0.41078	5.02703	0.01328
0.21424	0.40969	5.02516	0.01188
0.2144	0.41109	5.02516	0.01406
0.21456	0.41125	5.02531	0.01359
0.21472	0.41078	5.02516	0.01188
0.21488	0.41047	5.02531	0.01188
0.21504	0.41016	5.02703	0.01266
0.2152	0.41016	5.02703	0.01438
0.21536	0.41109	5.02641	0.01406
0.21552	0.41187	5.02766	0.01328
0.21568	0.41234	5.02781	0.01469
0.21584	0.41297	5.02813	0.01578
0.216	0.41234	5.02891	0.01516
0.21616	0.41234	5.02813	0.01438
0.21632	0.41109	5.02844	0.01297
0.21648	0.41156	5.02953	0.01359
0.21664	0.41297	5.03031	0.01438
0.2168	0.41234	5.02984	0.01547
0.21696	0.41297	5.02891	0.01578
0.21712	0.41328	5.02781	0.01625
0.21728	0.41328	5.02844	0.01469
0.21744	0.41156	5.02813	0.01406
0.2176	0.41078	5.02984	0.01297
0.21776	0.41047	5.02813	0.01438
0.21792	0.40984	5.02844	0.01266
0.21808	0.41078	5.02922	0.01188
0.21824	0.40984	5.03031	0.01156
0.2184	0.40984	5.02891	0.01188
0.21856	0.40969	5.02672	0.01234
0.21872	0.41047	5.02641	0.01219
0.21888	0.40969	5.02813	0.01219
0.21904	0.40797	5.02922	0.00984
0.2192	0.40828	5.02875	0.00984
0.21936	0.40875	5.02781	0.00984
0.21952	0.40969	5.02813	0.01016
0.21968	0.40937	5.02641	0.01016
0.21984	0.41016	5.02766	0.00984
0.22	0.40984	5.02766	0.01219
0.22016	0.41125	5.02844	0.01156
0.22032	0.40984	5.02562	0.01078
0.22048	0.41016	5.02672	0.00969
0.22064	0.40969	5.02734	0.01047
0.2208	0.40937	5.02766	0.01016
0.22096	0.40937	5.02891	0.01125
0.22112	0.40984	5.02875	0.01266
0.22128	0.41047	5.03031	0.01188
0.22144	0.41016	5.02953	0.01156
0.2216	0.41016	5.02953	0.01156
0.22176	0.41078	5.02922	0.01406
0.22192	0.41156	5.02813	0.01359
0.22208	0.41156	5.02813	0.01656
0.22224	0.41109	5.02781	0.01547
0.2224	0.41156	5.02734	0.01484
0.22256	0.41047	5.02641	0.01469
0.22272	0.41219	5.02531	0.01719
0.22288	0.41016	5.02484	0.01359
0.22304	0.41016	5.02672	0.01438
0.2232	0.41047	5.02641	0.01438
0.22336	0.40984	5.02672	0.01469
0.22352	0.40969	5.02703	0.01469
0.22368	0.40984	5.02625	0.01328
0.22384	0.40969	5.02813	0.01328
0.224	0.41047	5.02672	0.01469
0.22416	0.40969	5.02531	0.01547
0.22432	0.40937	5.02406	0.01328
0.22448	0.40766	5.02516	0.01328
0.22464	0.41047	5.02703	0.01438
0.2248	0.40969	5.02672	0.01359
0.22496	0.41125	5.02781	0.01484
0.22512	0.41187	5.02641	0.01516
0.22528	0.41266	5.02641	0.01688
0.22544	0.41187	5.02594	0.01484
0.2256	0.41125	5.02641	0.01438
0.22576	0.41078	5.02844	0.01438
0.22592	0.41187	5.02922	0.01359
0.22608	0.41219	5.02734	0.01359
0.22624	0.41156	5.02766	0.01484
0.2264	0.41156	5.02781	0.01469
0.22656	0.41187	5.02766	0.01547
0.22672	0.41234	5.02766	0.01656
0.22688	0.41234	5.02781	0.01688
0.22704	0.41266	5.02953	0.01656
0.2272	0.41125	5.03031	0.01688
0.22736	0.41156	5.02875	0.01656
0.22752	0.41266	5.02844	0.01797
0.22768	0.41156	5.02844	0.01625
0.22784	0.41219	5.02781	0.01625
0.228	0.41156	5.02766	0.01438
0.22816	0.40969	5.02844	0.01328
0.22832	0.40984	5.02875	0.01297
0.22848	0.40984	5.02875	0.01156
0.22864	0.40984	5.02891	0.01266
0.2288	0.40969	5.02734	0.01266
0.22896	0.40859	5.02766	0.01266
0.22912	0.41016	5.02844	0.01359
0.22928	0.41047	5.02781	0.01578
0.22944	0.41297	5.02641	0.01609
0.2296	0.41234	5.02781	0.01469
0.22976	0.41219	5.02766	0.01469
0.22992	0.41234	5.02781	0.01609
0.23008	0.41375	5.02734	0.01734
0.23024	0.41437	5.02641	0.01875
0.2304	0.41484	5.02594	0.01828
0.23056	0.41594	5.02625	0.02016
0.23072	0.41688	5.02594	0.02125
0.23088	0.41469	5.02594	0.01844
0.23104	0.41469	5.02672	0.01766
0.2312	0.41359	5.02625	0.01609
0.23136	0.41328	5.02734	0.01656
0.23152	0.41484	5.02813	0.01828
0.23168	0.41516	5.02641	0.01797
0.23184	0.41516	5.02562	0.01906
0.232	0.41484	5.02594	0.01906
0.23216	0.41516	5.02625	0.01906
0.23232	0.41406	5.02562	0.01625
0.23248	0.41406	5.02594	0.01438
0.23264	0.41266	5.02625	0.01469
0.2328	0.41187	5.02703	0.01688
0.23296	0.41109	5.02734	0.01578
0.23312	0.41219	5.02844	0.01516
0.23328	0.41156	5.02781	0.01328
0.23344	0.40984	5.02672	0.01219
0.2336	0.41078	5.02672	0.01266
0.23376	0.41016	5.02734	0.01234
0.23392	0.40984	5.02672	0.01359
0.23408	0.41016	5.02641	0.01375
0.23424	0.40984	5.02781	0.01328
0.2344	0.41156	5.02875	0.01438
0.23456	0.41109	5.02844	0.01406
0.23472	0.40969	5.02875	0.01328
0.23488	0.40984	5.02953	0.01328
0.23504	0.41125	5.02875	0.01375
0.2352	0.41109	5.02891	0.01547
0.23536	0.41266	5.02703	0.01578
0.23552	0.41219	5.02734	0.01625
0.23568	0.41359	5.02813	0.01844
0.23584	0.41469	5.02813	0.01969
0.236	0.41437	5.02641	0.01844
0.23616	0.41437	5.02781	0.01766
0.23632	0.41547	5.02734	0.01984
0.23648	0.41469	5.02734	0.01906
0.23664	0.41437	5.02703	0.01828
0.2368	0.41219	5.02875	0.01625
0.23696	0.41187	5.02734	0.01438
0.23712	0.41187	5.02781	0.01484
0.23728	0.40984	5.02875	0.01234
0.23744	0.40984	5.02781	0.01328
0.2376	0.41109	5.02844	0.01297
0.23776	0.41109	5.02766	0.01438
0.23792	0.41047	5.02844	0.01328
0.23808	0.41016	5.02766	0.01328
0.23824	0.41156	5.02641	0.01438
0.2384	0.40984	5.02672	0.01266
0.23856	0.41016	5.02531	0.01297
0.23872	0.41016	5.02672	0.01266
0.23888	0.40969	5.02672	0.01156
0.23904	0.40984	5.02625	0.01438
0.2392	0.41125	5.02594	0.01375
0.23936	0.41047	5.02781	0.01078
0.23952	0.40969	5.02875	0.01156
0.23968	0.40906	5.02813	0.01359
0.23984	0.41109	5.02766	0.01469
0.24	0.41078	5.02813	0.01359
0.24016	0.40984	5.02922	0.01328
0.24032	0.41125	5.02922	0.01438
0.24048	0.41266	5.02922	0.01469
0.24064	0.41266	5.02891	0.01578
0.2408	0.41406	5.02922	0.01719
0.24096	0.41406	5.02953	0.01688
0.24112	0.41266	5.02891	0.01484
0.24128	0.41406	5.03016	0.01688
0.24144	0.41297	5.02813	0.01656
0.2416	0.41187	5.02875	0.01609
0.24176	0.41156	5.02891	0.01484
0.24192	0.41078	5.02781	0.01469
0.24208	0.41109	5.02766	0.01406
0.24224	0.40984	5.02781	0.01297
0.2424	0.40984	5.02734	0.01297
0.24256	0.41078	5.02531	0.01438
0.24272	0.40984	5.02516	0.01328
0.24288	0.40875	5.02531	0.01219
0.24304	0.40906	5.02562	0.01156
0.2432	0.40906	5.02625	0.01188
0.24336	0.40937	5.02781	0.01234
0.24352	0.40906	5.02734	0.01375
0.24368	0.41078	5.02734	0.01469
0.24384	0.41078	5.02641	0.01438
0.244	0.41016	5.02734	0.01484
0.24416	0.40969	5.02766	0.01359
0.24432	0.41187	5.02641	0.01578
0.24448	0.41156	5.02641	0.01688
0.24464	0.41297	5.02703	0.01766
0.2448	0.41156	5.02672	0.01688
0.24496	0.41125	5.02734	0.01547
0.24512	0.41156	5.02703	0.01719
0.24528	0.41219	5.02781	0.01656
0.24544	0.41187	5.02734	0.01828
0.2456	0.41297	5.02734	0.01844
0.24576	0.41297	5.02641	0.01766
0.24592	0.41219	5.02781	0.01625
0.24608	0.41125	5.02766	0.01719
0.24624	0.41125	5.02781	0.01828
0.2464	0.41125	5.02734	0.01875
0.24656	0.41078	5.02813	0.01688
0.24672	0.41078	5.02641	0.01625
0.24688	0.41078	5.02813	0.01625
0.24704	0.41109	5.02844	0.01719
0.2472	0.40984	5.02875	0.01609
0.24736	0.40937	5.02766	0.01469
0.24752	0.41016	5.02875	0.01625
0.24768	0.41016	5.02766	0.01797
0.24784	0.40875	5.02734	0.01578
0.248	0.40906	5.02813	0.01484
0.24816	0.41078	5.02734	0.01688
0.24832	0.41016	5.02594	0.01578
0.24848	0.40984	5.02625	0.01547
0.24864	0.41016	5.02625	0.01578
0.2488	0.40937	5.02641	0.01609
0.24896	0.40937	5.02734	0.01766
0.24912	0.40969	5.02875	0.01578
0.24928	0.41187	5.02891	0.01656
0.24944	0.41234	5.02844	0.01734
0.2496	0.41219	5.02922	0.01578
0.24976	0.41156	5.03016	0.01547
0.24992	0.41266	5.02891	0.01656
0.25008	0.41219	5.03031	0.01625
0.25024	0.41266	5.02922	0.01766
0.2504	0.41266	5.02891	0.01969
0.25056	0.41109	5.02813	0.01797
0.25072	0.41016	5.02891	0.01578
0.25088	0.41125	5.02891	0.01484
0.25104	0.41047	5.02813	0.01516
0.2512	0.41078	5.02672	0.01609
0.25136	0.41156	5.02703	0.01688
0.25152	0.41078	5.02594	0.01609
0.25168	0.40984	5.02594	0.01578
0.25184	0.40969	5.02594	0.01484
0.252	0.41016	5.02453	0.01656
0.25216	0.40875	5.02484	0.01609
0.25232	0.40984	5.02484	0.01688
0.25248	0.41078	5.02281	0.01688
0.25264	0.41047	5.02234	0.01875
0.2528	0.41078	5.02344	0.01844
0.25296	0.41219	5.02344	0.01969
0.25312	0.41016	5.02484	0.01719
0.25328	0.40906	5.02625	0.01625
0.25344	0.41156	5.02766	0.01766
0.2536	0.41187	5.02641	0.01969
0.25376	0.41219	5.02672	0.01797
0.25392	0.41234	5.02625	0.01734
0.25408	0.41187	5.02594	0.01906
0.25424	0.41109	5.02672	0.01938
0.2544	0.41016	5.02781	0.01844
0.25456	0.41156	5.02734	0.01844
0.25472	0.41109	5.02781	0.01688
0.25488	0.41078	5.02734	0.01625
0.25504	0.41234	5.02641	0.01844
0.2552	0.41266	5.02672	0.01797
0.25536	0.41219	5.02766	0.01797
0.25552	0.41109	5.02766	0.01875
0.25568	0.41078	5.02734	0.01844
0.25584	0.41125	5.02766	0.01719
0.256	0.40984	5.02734	0.01688
0.25616	0.41156	5.02891	0.01734
0.25632	0.41266	5.02781	0.01688
0.25648	0.41187	5.02734	0.01656
0.25664	0.41219	5.02625	0.01688
0.2568	0.40969	5.02531	0.01609
0.25696	0.41109	5.02625	0.01609
0.25712	0.41109	5.02625	0.01609
0.25728	0.41078	5.02641	0.01469
0.25744	0.40984	5.02641	0.01484
0.2576	0.41047	5.02562	0.01516
0.25776	0.41109	5.02781	0.01516
0.25792	0.41156	5.02734	0.01516
0.25808	0.41156	5.02766	0.01578
0.25824	0.41125	5.02875	0.01688
0.2584	0.41219	5.02844	0.01625
0.25856	0.41047	5.02766	0.01625
0.25872	0.41047	5.02813	0.01656
0.25888	0.40984	5.02766	0.01578
0.25904	0.40984	5.02703	0.01625
0.2592	0.40969	5.02703	0.01469
0.25936	0.40984	5.02703	0.01516
0.25952	0.40984	5.02813	0.01547
0.25968	0.41016	5.02813	0.01625
0.25984	0.41187	5.02734	0.01609
0.26	0.41156	5.02734	0.01688
0.26016	0.41078	5.02672	0.01766
0.26032	0.41219	5.02766	0.01688
0.26048	0.41219	5.02781	0.01609
0.26064	0.41047	5.02672	0.01438
0.2608	0.41047	5.02594	0.01484
0.26096	0.41109	5.02641	0.01625
0.26112	0.41109	5.02594	0.01625
0.26128	0.40984	5.02766	0.01438
0.26144	0.40906	5.02562	0.01297
0.2616	0.40937	5.02625	0.01359
0.26176	0.40937	5.02734	0.01297
0.26192	0.41078	5.02703	0.01297
0.26208	0.40984	5.02781	0.01328
0.26224	0.41187	5.02734	0.01266
0.2624	0.41016	5.02734	0.01266
0.26256	0.40984	5.02672	0.01109
0.26272	0.41078	5.02781	0.01234
0.26288	0.40969	5.02766	0.01219
0.26304	0.41109	5.02813	0.01266
0.2632	0.41078	5.02734	0.01359
0.26336	0.40969	5.02781	0.01297
0.26352	0.41047	5.02766	0.01359
0.26368	0.41109	5.02813	0.01266
0.26384	0.41047	5.02953	0.01219
0.264	0.41078	5.02922	0.01328
0.26416	0.40937	5.02922	0.01297
0.26432	0.41109	5.02922	0.01375
0.26448	0.41109	5.02922	0.01188
0.26464	0.41219	5.02813	0.01438
0.2648	0.41078	5.02891	0.01328
0.26496	0.41078	5.02875	0.01328
0.26512	0.41047	5.02844	0.01359
0.26528	0.41016	5.02844	0.01234
0.26544	0.41047	5.02875	0.01266
0.2656	0.40906	5.03031	0.01078
0.26576	0.40984	5.03141	0.01266
0.26592	0.41016	5.02953	0.01188
0.26608	0.40875	5.03016	0.01219
0.26624	0.40969	5.03016	0.01266
0.2664	0.41078	5.02953	0.01406
0.26656	0.41047	5.02875	0.01609
0.26672	0.40984	5.02875	0.01406
0.26688	0.40969	5.02734	0.01438
0.26704	0.40969	5.02703	0.01547
0.2672	0.41156	5.02734	0.01516
0.26736	0.41047	5.02844	0.01625
0.26752	0.41078	5.02891	0.01578
0.26768	0.41047	5.02672	0.01578
0.26784	0.40969	5.02781	0.01469
0.268	0.41078	5.02813	0.01438
0.26816	0.41125	5.02781	0.01484
0.26832	0.41219	5.02672	0.01719
0.26848	0.41219	5.02625	0.01906
0.26864	0.41125	5.02703	0.01734
0.2688	0.41234	5.02734	0.01828
0.26896	0.41219	5.02766	0.01734
0.26912	0.41219	5.02844	0.01609
0.26928	0.41328	5.02734	0.01734
0.26944	0.41359	5.02562	0.01828
0.2696	0.41406	5.02531	0.02047
0.26976	0.41406	5.02625	0.01938
0.26992	0.41359	5.02625	0.01797
0.27008	0.41219	5.02734	0.01609
0.27024	0.41266	5.02703	0.01719
0.2704	0.41406	5.02594	0.01906
0.27056	0.41359	5.02672	0.01906
0.27072	0.41078	5.02734	0.01719
0.27088	0.41047	5.02562	0.01719
0.27104	0.41016	5.02766	0.01469
0.2712	0.40984	5.02766	0.01484
0.27136	0.41219	5.02641	0.01688
0.27152	0.41187	5.02641	0.01656
0.27168	0.41187	5.02594	0.01609
0.27184	0.41125	5.02766	0.01469
0.272	0.41266	5.02672	0.01609
0.27216	0.41266	5.02703	0.01625
0.27232	0.41297	5.02641	0.01688
0.27248	0.41266	5.02562	0.01578
0.27264	0.41156	5.02766	0.01359
0.2728	0.41297	5.02734	0.01547
0.27296	0.41125	5.02813	0.01516
0.27312	0.41234	5.02813	0.01656
0.27328	0.41328	5.02672	0.01719
0.27344	0.41297	5.02813	0.01797
0.2736	0.41219	5.02734	0.01766
0.27376	0.41328	5.02625	0.01797
0.27392	0.41234	5.02594	0.01844
0.27408	0.41219	5.02703	0.01828
0.27424	0.41125	5.02953	0.01688
0.2744	0.40984	5.02781	0.01578
0.27456	0.41047	5.02734	0.01719
0.27472	0.41156	5.02781	0.01844
0.27488	0.41156	5.02672	0.01734
0.27504	0.41109	5.02594	0.01797
0.2752	0.41109	5.02766	0.01656
0.27536	0.41078	5.02781	0.01609
0.27552	0.41016	5.02766	0.01609
0.27568	0.40984	5.02813	0.01547
0.27584	0.40937	5.02562	0.01609
0.276	0.40859	5.02594	0.01406
0.27616	0.41078	5.02672	0.01438
0.27632	0.40969	5.02672	0.01406
0.27648	0.41016	5.02641	0.01469
0.27664	0.40875	5.02781	0.01484
0.2768	0.40937	5.02672	0.01469
0.27696	0.40969	5.02672	0.01578
0.27712	0.41016	5.02594	0.01484
0.27728	0.41047	5.02672	0.01625
0.27744	0.41016	5.02781	0.01734
0.2776	0.41109	5.02844	0.01766
0.27776	0.41078	5.02625	0.01844
0.27792	0.41125	5.02641	0.01797
0.27808	0.41156	5.02844	0.01719
0.27824	0.41266	5.02734	0.01828
0.2784	0.41234	5.02672	0.02016
0.27856	0.41078	5.02875	0.01906
0.27872	0.41016	5.02922	0.01734
0.27888	0.40969	5.02891	0.01719
0.27904	0.41078	5.02891	0.01766
0.2792	0.40937	5.02734	0.01719
0.27936	0.41078	5.02703	0.01484
0.27952	0.41219	5.02625	0.01625
0.27968	0.41156	5.02766	0.01656
0.27984	0.41187	5.02766	0.01578
0.28	0.41187	5.02766	0.01625
0.28016	0.41234	5.02766	0.01578
0.28032	0.41078	5.02594	0.01609
0.28048	0.40984	5.02672	0.01656
0.28064	0.41016	5.02562	0.01719
0.2808	0.40906	5.02562	0.01625
0.28096	0.40859	5.02625	0.01547
0.28112	0.40937	5.02562	0.01406
0.28128	0.40984	5.02641	0.01297
0.28144	0.40937	5.02703	0.01219
0.2816	0.40719	5.02875	0.00828
0.28176	0.40625	5.02922	0.01016
0.28192	0.40734	5.02781	0.01109
0.28208	0.40766	5.02766	0.01109
0.28224	0.40937	5.02813	0.01297
0.2824	0.41078	5.02766	0.01109
0.28256	0.41047	5.02766	0.01156
0.28272	0.41125	5.02813	0.01234
0.28288	0.41109	5.02703	0.01297
0.28304	0.40969	5.02875	0.01266
0.2832	0.41109	5.02813	0.01328
0.28336	0.41078	5.02781	0.01375
0.28352	0.41047	5.02813	0.01359
0.28368	0.41109	5.02766	0.01438
0.28384	0.41125	5.02766	0.01578
0.284	0.41016	5.02766	0.01328
0.28416	0.41078	5.02813	0.01438
0.28432	0.40984	5.02813	0.01359
0.28448	0.41016	5.02891	0.01266
0.28464	0.40859	5.03016	0.01125
0.2848	0.40875	5.02922	0.01109
0.28496	0.40906	5.02922	0.01219
0.28512	0.40859	5.02875	0.01219
0.28528	0.40937	5.02703	0.01266
0.28544	0.40984	5.02703	0.01375
0.2856	0.40969	5.02703	0.01266
0.28576	0.40937	5.02625	0.01219
0.28592	0.40906	5.02641	0.01219
0.28608	0.40859	5.02625	0.01125
0.28624	0.40859	5.02766	0.01188
0.2864	0.40875	5.02813	0.01125
0.28656	0.40797	5.02813	0.01109
0.28672	0.40906	5.02766	0.01266
0.28688	0.40859	5.02734	0.01328
0.28704	0.40906	5.02734	0.01375
0.2872	0.40797	5.02844	0.01328
0.28736	0.40859	5.02781	0.01469
0.28752	0.40969	5.02891	0.01328
0.28768	0.40969	5.02844	0.01297
0.28784	0.41016	5.02875	0.01297
0.288	0.41078	5.02813	0.01297
0.28816	0.41047	5.02781	0.01266
0.28832	0.40906	5.02922	0.01328
0.28848	0.40875	5.02875	0.01359
0.28864	0.40969	5.02922	0.01266
0.2888	0.41016	5.02922	0.01297
0.28896	0.40828	5.02875	0.01328
0.28912	0.40984	5.02953	0.01266
0.28928	0.40828	5.02984	0.01125
0.28944	0.40766	5.03062	0.01109
0.2896	0.40875	5.02922	0.01047
0.28976	0.40828	5.03062	0.00937
0.28992	0.40719	5.02984	0.00937
0.29008	0.40766	5.02703	0.00937
0.29024	0.40906	5.02672	0.01188
0.2904	0.40859	5.02781	0.01078
0.29056	0.40906	5.02734	0.01016
0.29072	0.40969	5.02781	0.01078
0.29088	0.40828	5.02844	0.01156
0.29104	0.40937	5.02734	0.01047
0.2912	0.40875	5.02844	0.00937
0.29136	0.40828	5.03016	0.00906
0.29152	0.40859	5.02891	0.01234
0.29168	0.40969	5.02734	0.01156
0.29184	0.40969	5.02734	0.01188
0.292	0.40969	5.02766	0.01078
0.29216	0.41047	5.02891	0.01109
0.29232	0.41109	5.03062	0.01188
0.29248	0.41109	5.02781	0.01359
0.29264	0.41156	5.02641	0.01438
0.2928	0.41516	5.02562	0.01766
0.29296	0.41484	5.02734	0.01875
0.29312	0.41406	5.02672	0.01906
0.29328	0.41297	5.02734	0.01734
0.29344	0.41375	5.02703	0.01719
0.2936	0.41297	5.02562	0.01578
0.29376	0.41359	5.02516	0.01609
0.29392	0.41266	5.02641	0.01578
0.29408	0.41156	5.02625	0.01484
0.29424	0.41109	5.02703	0.01359
0.2944	0.41047	5.02781	0.01359
0.29456	0.40875	5.02844	0.01375
0.29472	0.40937	5.02781	0.01234
0.29488	0.40984	5.02781	0.01406
0.29504	0.41016	5.02672	0.01375
0.2952	0.40937	5.02672	0.01375
0.29536	0.40969	5.02641	0.01469
0.29552	0.41125	5.02641	0.01484
0.29568	0.41016	5.02766	0.01406
0.29584	0.40984	5.02813	0.01359
0.296	0.40969	5.03016	0.01234
0.29616	0.41016	5.03125	0.01109
0.29632	0.40984	5.03094	0.01125
0.29648	0.40984	5.02891	0.01266
0.29664	0.40859	5.02875	0.01266
0.2968	0.40969	5.02922	0.01219
0.29696	0.41016	5.02922	0.01438
0.29712	0.41125	5.02844	0.01438
0.29728	0.41109	5.02953	0.01438
0.29744	0.41156	5.02953	0.01578
0.2976	0.41187	5.02922	0.01547
0.29776	0.41109	5.02984	0.01375
0.29792	0.41234	5.02953	0.01578
0.29808	0.41078	5.02875	0.01578
0.29824	0.41219	5.02875	0.01625
0.2984	0.41234	5.02703	0.01578
0.29856	0.41078	5.02781	0.01547
0.29872	0.40969	5.02953	0.01578
0.29888	0.40969	5.02875	0.01547
0.29904	0.40984	5.02922	0.01406
0.2992	0.40906	5.02781	0.01359
0.29936	0.40906	5.02766	0.01297
0.29952	0.40906	5.02813	0.01156
0.29968	0.40906	5.02844	0.01125
0.29984	0.40969	5.02875	0.01188
0.3	0.41078	5.02813	0.01359
0.30016	0.41047	5.02641	0.01438
0.30032	0.41078	5.02734	0.01578
0.30048	0.41125	5.02734	0.01625
0.30064	0.41078	5.02734	0.01578
0.3008	0.41125	5.02562	0.01734
0.30096	0.41109	5.02703	0.01484
0.30112	0.41078	5.02781	0.01328
0.30128	0.41047	5.02875	0.01234
0.30144	0.40969	5.02844	0.01328
0.3016	0.41047	5.02875	0.01297
0.30176	0.40984	5.02813	0.01375
0.30192	0.41219	5.02922	0.01375
0.30208	0.41187	5.02844	0.01469
0.30224	0.41156	5.02875	0.01438
0.3024	0.41109	5.02891	0.01375
0.30256	0.41078	5.02844	0.01328
0.30272	0.41156	5.02922	0.01297
0.30288	0.41156	5.02875	0.01406
0.30304	0.41219	5.02891	0.01516
0.3032	0.41125	5.02922	0.01406
0.30336	0.41156	5.02766	0.01547
0.30352	0.41156	5.02672	0.01578
0.30368	0.41219	5.02703	0.01625
0.30384	0.41156	5.02625	0.01547
0.304	0.41078	5.02672	0.01469
0.30416	0.40969	5.02813	0.01438
0.30432	0.41078	5.02734	0.01484
0.30448	0.41016	5.02641	0.01406
0.30464	0.40937	5.02844	0.01188
0.3048	0.40875	5.02672	0.01266
0.30496	0.41078	5.02625	0.01375
0.30512	0.40969	5.02672	0.01359
0.30528	0.41047	5.02844	0.01266
0.30544	0.40875	5.02781	0.01188
0.3056	0.40937	5.02781	0.01359
0.30576	0.40875	5.03016	0.01266
0.30592	0.40875	5.02922	0.01109
0.30608	0.40875	5.02984	0.01234
0.30624	0.40859	5.02984	0.01297
0.3064	0.40984	5.02891	0.01266
0.30656	0.40969	5.02922	0.01234
0.30672	0.41016	5.03031	0.01234
0.30688	0.41156	5.02953	0.01359
0.30704	0.41125	5.03031	0.01406
0.3072	0.41078	5.02984	0.01406
0.30736	0.41016	5.02984	0.01406
0.30752	0.40969	5.03062	0.01297
0.30768	0.41016	5.03062	0.01125
0.30784	0.40984	5.02891	0.01188
0.308	0.40984	5.03031	0.01266
0.30816	0.41109	5.02984	0.01328
0.30832	0.41078	5.02891	0.01516
0.30848	0.40984	5.02766	0.01406
0.30864	0.40937	5.02781	0.01328
0.3088	0.40859	5.02844	0.01469
0.30896	0.40828	5.02813	0.01547
0.30912	0.40937	5.02672	0.01438
0.30928	0.41047	5.02922	0.01297
0.30944	0.40984	5.02781	0.01406
0.3096	0.40859	5.02766	0.01375
0.30976	0.40906	5.02703	0.01328
0.30992	0.40906	5.02844	0.01125
0.31008	0.41016	5.02875	0.01016
0.31024	0.41016	5.02891	0.01234
0.3104	0.41078	5.02922	0.01359
0.31056	0.41187	5.02875	0.01359
0.31072	0.41219	5.02953	0.01297
0.31088	0.41219	5.02844	0.01375
0.31104	0.41109	5.02891	0.01359
0.3112	0.41016	5.02922	0.01234
0.31136	0.41016	5.02875	0.01406
0.31152	0.41219	5.02875	0.01438
0.31168	0.41297	5.02953	0.01469
0.31184	0.41328	5.02891	0.01406
0.312	0.41328	5.02953	0.01375
0.31216	0.41484	5.03062	0.01656
0.31232	0.41469	5.03016	0.01547
0.31248	0.41359	5.02984	0.01438
0.31264	0.41266	5.03094	0.01328
0.3128	0.41125	5.03016	0.01234
0.31296	0.41187	5.02953	0.01297
0.31312	0.41125	5.03094	0.01297
0.31328	0.41219	5.02922	0.01188
0.31344	0.41219	5.02922	0.01328
0.3136	0.41187	5.02891	0.01266
0.31376	0.41187	5.02813	0.01328
0.31392	0.41109	5.02781	0.01297
0.31408	0.41016	5.02813	0.01375
0.31424	0.41016	5.02766	0.01328
0.3144	0.40984	5.02781	0.01016
0.31456	0.40984	5.02672	0.01078
0.31472	0.41109	5.02766	0.01109
0.31488	0.41047	5.02813	0.01078
0.31504	0.41125	5.02922	0.01109
0.3152	0.40969	5.02953	0.01016
0.31536	0.41016	5.02922	0.01188
0.31552	0.41078	5.02844	0.01266
0.31568	0.41109	5.02984	0.01266
0.31584	0.41047	5.02953	0.01156
0.316	0.41047	5.02891	0.01328
0.31616	0.41187	5.02953	0.01375
0.31632	0.41125	5.02891	0.01328
0.31648	0.41047	5.02953	0.01234
0.31664	0.41156	5.03062	0.01234
0.3168	0.41125	5.03031	0.01297
0.31696	0.41234	5.02953	0.01359
0.31712	0.41266	5.02766	0.01359
0.31728	0.41219	5.02813	0.01359
0.31744	0.41016	5.02922	0.01297
0.3176	0.41016	5.03062	0.01297
0.31776	0.40875	5.02813	0.01125
0.31792	0.40906	5.03031	0.01234
0.31808	0.40766	5.03016	0.01359
0.31824	0.40734	5.02922	0.01156
0.3184	0.40906	5.02813	0.01234
0.31856	0.40937	5.02766	0.01328
0.31872	0.40875	5.02875	0.01109
0.31888	0.40984	5.02875	0.01156
0.31904	0.40937	5.02875	0.01156
0.3192	0.40797	5.02922	0.01125
0.31936	0.40797	5.02813	0.01109
0.31952	0.40828	5.02766	0.01078
0.31968	0.40766	5.02813	0.01047
[truncated: 91,752 more rows]

[truncated: 38 more sheets: Fig. 3g, Fig. 4e, Fig. 4f, Fig. 4g, Fig. 5d, Fig. 5f, Supplementary Fig. 1b, Supplementary Fig. 1c, Supplementary Fig. 2b-1, Supplementary Fig. 2b-2, Supplementary Fig. 2c, Supplementary Fig. 3, Supplementary Fig. 4a, Supplementary Fig. 4b, Supplementary Fig. 11, Supplementary Fig. 12, Supplementary Fig. 13a, Supplementary Fig. 13b, Supplementary Fig. 14, Supplementary Fig. 15a …]
